# Supplementary material for: Transcriptome analysis revealed the expression levels of genes related to abscisic acid and auxin biosynthesis in grapevine (Vitis vinifera L.) under root restriction
Source: Front Plant Sci. 2022 Aug 24;13:959693. doi: 10.3389/fpls.2022.959693 (PMC9449541; doi:10.3389/fpls.2022.959693)
Supplement: Supplementary file 3 [file Table_5.XLS]

## Sheet: fpkm_anno
GeneID	gene_id	RR12A	RR12B	RR12C	RR7A	RR7B	RR7C	nR12A	nR12B	nR12C	nR7A	nR7B	nR7C	NR:Description	NR:Description	GO_id	GO_term	pathway	pathway_description
100245991	4CL	106.61	109.044	106.708	138.709	133.978	144.165	87.7195	88.2657	89.1468	88.6139	93.5849	88.2633	4CL3; At1g65060; F16G16.6	4-coumarate:CoA ligase	GO:0016207,GO:0005524,GO:0009698	4-coumarate-CoA ligase activity|ATP binding|phenylpropanoid metabolic process	ko00360,ko00940,ko00130	Phenylalanine metabolism|Phenylpropanoid biosynthesis|Ubiquinone and other terpenoid-quinone biosynthesis
100232918	ABC	153.311	152.806	152.78	163.019	161.045	168.431	109.119	107.181	109.192	124.876	126.678	126.977	ABCG40 {ECO:0000303|PubMed:18299247}; Synonyms=PDR12 {ECO:0000303|PubMed:12430018, ECO:0000303|PubMed:16506311}, PDR9 {ECO:0000303|PubMed:18299247}; At1g15520 {ECO:0000312|Araport:AT1G15520}; T16N11.3 {ECO:0000312|EMBL:AAF71978.1}	ABC transporter-like	GO:0016021,GO:0005524,GO:0016887,GO:0006810	integral component of membrane|ATP binding|ATPase activity|transport
100245097	ABCC1	14.772	14.7351	15.3073	12.6222	12.0043	13.1871	6.01074	6.27406	6.2646	7.5809	7.36025	7.1267	ABCC10; Synonyms=MRP10, MRP14; At3g59140; F17J16.190	ATP-binding cassette, sub-family C (CFTR/MRP), member 1,	GO:0016021,GO:0005774,GO:0005524,GO:0042626,GO:0008559	integral component of membrane|vacuolar membrane|ATP binding|ATPase activity, coupled to transmembrane movement of substances|xenobiotic-transporting ATPase activity	ko02010	ABC transporters
100233074	ABP1	4.65066	5.08416	5.23719	4.23724	4.49663	4.1966	7.79124	6.93776	7.4143	6.35698	4.62168	5.97685	T92	auxin-binding protein 1,	GO:0005788,GO:0010011,GO:0004872,GO:0008270,GO:0009734	endoplasmic reticulum lumen|auxin binding|receptor activity|zinc ion binding|auxin-activated signaling pathway
100248941	ACBP	4.83519	4.47212	4.79358	4.92048	4.05206	4.46054	8.61477	7.70409	8.33612	5.41782	5.45008	4.97656	ACBP3; At4g24230; T22A6.60	acyl-CoA-binding domain-containing protein 3-like	GO:0005615,GO:0000062,GO:0008289,GO:0006810	extracellular space|fatty-acyl-CoA binding|lipid binding|transport
100256784	ACO2	256.669	255.717	246.605	235.754	239.537	230.99	164.212	161.282	165.983	169.429	171.685	167.415	DK-ACO1	aconitase 2, mitochondrial	GO:0009815,GO:0031418,GO:0046872,GO:0009693	1-aminocyclopropane-1-carboxylate oxidase activity|L-ascorbic acid binding|metal ion binding|ethylene biosynthetic process	ko00270	Cysteine and methionine metabolism
100232871	ADF	61.6012	63.9684	60.3738	43.0256	49.5377	53.1248	50.9524	54.9484	51.6845	48.935	49.9736	45.0784	ADF6; At2g31200; F16D14.4	actin depolymerizing factor,	GO:0015629,GO:0030042	actin cytoskeleton|actin filament depolymerization	ko04810	Regulation of actin cytoskeleton
100232853	ADH1	19.7746	20.6924	20.4917	13.5532	11.9375	13.9882	30.322	29.626	30.8666	15.8193	13.8084	13.4529	ADH	alcohol dehydrogenase 1	GO:0005737,GO:0004022,GO:0008270	cytoplasm|alcohol dehydrogenase (NAD) activity|zinc ion binding	ko00350,ko00010,ko00071,ko00592	Tyrosine metabolism|Glycolysis / Gluconeogenesis|Fatty acid degradation|alpha-Linolenic acid metabolism
100232854	ADH2	412.958	415.921	426.807	387.695	386.389	392.402	220.706	222.238	226.285	264.473	261.267	262.385	ADH	alcohol dehydrogenase 2	GO:0005737,GO:0004022,GO:0008270	cytoplasm|alcohol dehydrogenase (NAD) activity|zinc ion binding	ko00350,ko00010,ko00071,ko00592	Tyrosine metabolism|Glycolysis / Gluconeogenesis|Fatty acid degradation|alpha-Linolenic acid metabolism
100233102	ADH3	83.3453	78.9654	79.6367	70.0148	67.9685	68.7016	63.5649	66.8448	65.3178	71.7088	72.8655	68.2316	ADH	alcohol dehydrogenase 3	GO:0005737,GO:0004022,GO:0008270	cytoplasm|alcohol dehydrogenase (NAD) activity|zinc ion binding	ko00350,ko00010,ko00071,ko00592	Tyrosine metabolism|Glycolysis / Gluconeogenesis|Fatty acid degradation|alpha-Linolenic acid metabolism
100232857	ADH7	0	0	0	0	0	0	0	0	0	0	0	0		alcohol dehydrogenase 7	GO:0008289,GO:0006869	lipid binding|lipid transport
100261787	AG	0	0	0	0	0	0	0	0	0	0	0	0	AG1	agamous	GO:0005634,GO:0000977,GO:0003700,GO:0000165,GO:0045944,GO:0006351	nucleus|RNA polymerase II regulatory region sequence-specific DNA binding|transcription factor activity, sequence-specific DNA binding|MAPK cascade|positive regulation of transcription from RNA polymerase II promoter|transcription, DNA-templated
100248608	AGA	111.367	111.629	110.252	90.124	89.7339	96.6651	107.039	103.935	105.927	88.5055	93.9198	89.2713	RFS2; Synonyms=RS2, SIP2; At3g57520; T8H10.120	alpha-galactosidase,	GO:0009506,GO:0052692,GO:0016757,GO:0034484,GO:0080167,GO:0006979	plasmodesma|raffinose alpha-galactosidase activity|transferase activity, transferring glycosyl groups|raffinose catabolic process|response to karrikin|response to oxidative stress	ko00052	Galactose metabolism
100232981	ANR	73.951	70.5537	67.0389	53.5491	53.8948	57.0005	78.4015	82.0252	82.672	88.6221	86.8111	80.1224	BAN; Synonyms=ANR; At1g61720; T13M11.8	anthocyanidin reductase	GO:0050662,GO:0016491,GO:0009813	coenzyme binding|oxidoreductase activity|flavonoid biosynthetic process	ko00941	Flavonoid biosynthesis
100233056	AOX2	6.38134	6.49712	7.14238	6.18725	5.62197	5.51123	6.96807	8.37653	8.51466	5.61131	5.77996	4.95382	AOX2	mitochondrial alternative oxidase 2,	GO:0016021,GO:0005743,GO:0070469,GO:0009916,GO:0046872	integral component of membrane|mitochondrial inner membrane|respiratory chain|alternative oxidase activity|metal ion binding
100232952	AP1	0	0	0	0	0	0	0	0	0	0	0	0	2AP1	apetala1	GO:0005634,GO:0000977,GO:0003700,GO:0030154,GO:0010582,GO:0000165,GO:0009933,GO:0045944,GO:0006351	nucleus|RNA polymerase II regulatory region sequence-specific DNA binding|transcription factor activity, sequence-specific DNA binding|cell differentiation|floral meristem determinacy|MAPK cascade|meristem structural organization|positive regulation of transcription from RNA polymerase II promoter|transcription, DNA-templated
100268051	AP2	20.7914	21.1175	20.6755	23.3174	25.1586	22.8156	4.97674	4.18376	4.75284	17.8446	17.6903	17.25	RAP2-7; Synonyms=TOE1; At2g28550; T17D12.11	transcription factor APETALA2,	GO:0005634,GO:0003677,GO:0003700,GO:0030154,GO:0009908,GO:0010073,GO:0048481,GO:0048316,GO:0010093,GO:0006351	nucleus|DNA binding|transcription factor activity, sequence-specific DNA binding|cell differentiation|flower development|meristem maintenance|plant ovule development|seed development|specification of floral organ identity|transcription, DNA-templated
100233029	AP3	0	0.0365895	0	0	0	0	0.0830207	0.040705	0	0	0	0	MADS16; Synonyms=SPW1; Os06g0712700, LOC_Os06g49840; OJ1663_H12.32, P0712G01.7	flowering-related B-class MADS-box protein APETALA3	GO:0005634,GO:0000977,GO:0003700,GO:0000165,GO:0007275,GO:0045944,GO:0006351	nucleus|RNA polymerase II regulatory region sequence-specific DNA binding|transcription factor activity, sequence-specific DNA binding|MAPK cascade|multicellular organism development|positive regulation of transcription from RNA polymerase II promoter|transcription, DNA-templated
100233048	APX	22.5265	20.9065	21.2041	11.2512	13.0231	12.5868	28.2971	29.5372	27.181	19.7727	21.2957	20.6272	APX2; Synonyms=SS622; Os07g0694700, LOC_Os07g49400; P0627E10.14	cytosolic ascorbate peroxidase,	GO:0005737,GO:0020037,GO:0016688,GO:0046872,GO:0042744,GO:0006979	cytoplasm|heme binding|L-ascorbate peroxidase activity|metal ion binding|hydrogen peroxide catabolic process|response to oxidative stress	ko00053,ko00480	Ascorbate and aldarate metabolism|Glutathione metabolism
100255909	BBR/BPC2	21.123	24.0134	24.5765	24.6578	25.2848	27.5864	21.9083	17.0382	19.3003	25.0901	23.3543	25.2003	BPC1; At2g01930; F23I14.2	protein BASIC PENTACYSTEINE1-like,	GO:0005634,GO:0043565,GO:0003700,GO:0050793,GO:0009723,GO:0006351	nucleus|sequence-specific DNA binding|transcription factor activity, sequence-specific DNA binding|regulation of developmental process|response to ethylene|transcription, DNA-templated
100232875	BCH1	11.4425	11.5601	13.2659	13.4475	14.4148	10.6931	8.47883	8.30184	6.3628	9.40881	8.18188	10.5417	BETA-OHASE 1; Synonyms=B1, CHY1; At4g25700; L73G19.80	beta-carotene hydroxylase	GO:0031969,GO:0016021,GO:0016787,GO:0005506,GO:0016491,GO:0016117,GO:0006633	chloroplast membrane|integral component of membrane|hydrolase activity|iron ion binding|oxidoreductase activity|carotenoid biosynthetic process|fatty acid biosynthetic process	ko00906	Carotenoid biosynthesis
100232900	BG1	9.98185	9.65262	9.84122	10.2814	10.2758	10.1945	9.94287	10.0503	10.3068	9.63268	10.2487	9.2606	BGLU40; At1g26560; T1K7.7	beta-glucosidase	GO:0048046,GO:0009507,GO:0008422,GO:0102483,GO:0005975,GO:1901657	apoplast|chloroplast|beta-glucosidase activity|scopolin beta-glucosidase activity|carbohydrate metabolic process|glycosyl compound metabolic process	ko00940,ko00500,ko00460	Phenylpropanoid biosynthesis|Starch and sucrose metabolism|Cyanoamino acid metabolism
100232873	BIG8.1	0.0769047	0	0	0	0	0	0	0	0	0	0	0	TCEA-B3	serine hydrolase-like	GO:0052689,GO:0008152	carboxylic ester hydrolase activity|metabolic process
100232983	BR6OX1	36.7416	39.2722	37.8973	22.0525	21.4649	19.9178	19.3853	21.2941	19.296	48.5188	44.6317	46.2351	CYP85A1; Synonyms=BR6OX1; At5g38970; K15E6.150	brassinosteroid-6-oxidase	GO:0016021,GO:0020037,GO:0005506,GO:0004497,GO:0016705	integral component of membrane|heme binding|iron ion binding|monooxygenase activity|oxidoreductase activity, acting on paired donors, with incorporation or reduction of molecular oxygen	ko00905	Brassinosteroid biosynthesis
100255285	CALS10	24.9621	24.4264	24.2659	23.0504	23.0934	22.2416	21.966	21.4418	21.4953	23.7706	22.9968	22.3811	CALS2; Synonyms=GSL3; At2g31960; F22D22.29	callose synthase 10	GO:0000148,GO:0016021,GO:0003843,GO:0006075,GO:0071555,GO:0008360	1,3-beta-D-glucan synthase complex|integral component of membrane|1,3-beta-D-glucan synthase activity|(1->3)-beta-D-glucan biosynthetic process|cell wall organization|regulation of cell shape
100265477	CBF3	1.06071	0.629156	0.990442	0.610819	0.165352	0.738895	0.233624	0.306422	0.228617	0	0.425697	0.163034	DREB1C; Synonyms=CBF2, ERF030; At4g25470; M7J2.161	CBF-like transcription factor	GO:0005634,GO:0003677,GO:0003700,GO:0009631,GO:0045893,GO:0009409,GO:0006351	nucleus|DNA binding|transcription factor activity, sequence-specific DNA binding|cold acclimation|positive regulation of transcription, DNA-templated|response to cold|transcription, DNA-templated
100245286	CBF4	45.7014	46.235	45.5024	28.4387	27.0179	25.7304	139.015	145.953	137.003	67.3214	72.5042	66.0242	DREB1C; Synonyms=CBF2, ERF030; At4g25470; M7J2.161	CBF4 transcription factor,	GO:0005634,GO:0003677,GO:0003700,GO:0009631,GO:0009409,GO:0009414,GO:0006351	nucleus|DNA binding|transcription factor activity, sequence-specific DNA binding|cold acclimation|response to cold|response to water deprivation|transcription, DNA-templated
100260894	CBL01	0.465343	0.287116	0.293672	0.180246	0.294192	0.157677	0.141649	0.416816	0.527476	0.0933854	0.252284	0.241873	CBL9; At5g47100; K14A3.5	calcineurin B-like protein 01,	GO:0005737,GO:0005886,GO:0090406,GO:0005509,GO:0019900,GO:0009738,GO:0019722,GO:0009860,GO:0009409,GO:0006970,GO:0009651,GO:0009414	cytoplasm|plasma membrane|pollen tube|calcium ion binding|kinase binding|abscisic acid-activated signaling pathway|calcium-mediated signaling|pollen tube growth|response to cold|response to osmotic stress|response to salt stress|response to water deprivation	ko04114,ko04218,ko04010,ko04020,ko04022,ko04310,ko04370	Oocyte meiosis|Cellular senescence|MAPK signaling pathway|Calcium signaling pathway|cGMP - PKG signaling pathway|Wnt signaling pathway|VEGF signaling pathway
100266945	CBL02	76.2089	76.1377	77.4111	73.1587	74.132	76.9269	109.316	111.125	108.483	98.123	101.94	102.129	CBL3; Synonyms=SCABP6; At4g26570; T15N24.20	calcineurin B-like protein 02,	GO:0005509	calcium ion binding	ko04114,ko04218,ko04010,ko04020,ko04022,ko04310,ko04370	Oocyte meiosis|Cellular senescence|MAPK signaling pathway|Calcium signaling pathway|cGMP - PKG signaling pathway|Wnt signaling pathway|VEGF signaling pathway
100262221	CBL03	25.4938	21.5291	25.4719	21.7845	19.483	26.0332	18.32	22.6623	17.9698	23.9108	21.7883	24.9029	CBL3; Synonyms=SCABP6; At4g26570; T15N24.20	calcineurin B-like protein 03	GO:0016020,GO:0009705,GO:0005886,GO:0005774,GO:0005773,GO:0005509,GO:0005513,GO:0055075	membrane|plant-type vacuole membrane|plasma membrane|vacuolar membrane|vacuole|calcium ion binding|detection of calcium ion|potassium ion homeostasis	ko04114,ko04218,ko04010,ko04020,ko04022,ko04310,ko04370	Oocyte meiosis|Cellular senescence|MAPK signaling pathway|Calcium signaling pathway|cGMP - PKG signaling pathway|Wnt signaling pathway|VEGF signaling pathway
100246874	CBL04	15.2426	14.0503	15.2074	20.7982	20.17	19.1514	8.36917	8.79688	8.50399	14.4775	15.7288	14.1616	CBL1; Os10g0564800, LOC_Os10g41510; OsJ_32489 {ECO:0000312|EMBL:EEE51412.1}	calcineurin B-like protein 04,	GO:0005886,GO:0005509	plasma membrane|calcium ion binding	ko04114,ko04218,ko04010,ko04020,ko04022,ko04310,ko04370	Oocyte meiosis|Cellular senescence|MAPK signaling pathway|Calcium signaling pathway|cGMP - PKG signaling pathway|Wnt signaling pathway|VEGF signaling pathway
100249564	CBL05	0.540866	0.570582	0.980927	0	0.224399	0	0.42379	0.105485	0.297068	0	0.194656	0.446663	CBL4; Os05g0534400, LOC_Os05g45810; OJ1014_C08.4, OsJ_19333 {ECO:0000312|EMBL:EEE64483.1}, OSJNBa0053E05.21	calcineurin B-like protein 05	GO:0005886,GO:0005509	plasma membrane|calcium ion binding	ko04114,ko04218,ko04010,ko04020,ko04022,ko04310,ko04370	Oocyte meiosis|Cellular senescence|MAPK signaling pathway|Calcium signaling pathway|cGMP - PKG signaling pathway|Wnt signaling pathway|VEGF signaling pathway
100259377	CBL06	6.71592	7.43582	7.10552	8.15394	7.12682	7.65832	9.41979	8.39666	8.93058	9.59995	8.42864	9.15699	CBL10; At4g33000; F26P21_120	calcineurin B-like protein 06,	GO:0005737,GO:0005768,GO:0009705,GO:0005886,GO:0005509,GO:0042538,GO:2000021,GO:0043266	cytoplasm|endosome|plant-type vacuole membrane|plasma membrane|calcium ion binding|hyperosmotic salinity response|regulation of ion homeostasis|regulation of potassium ion transport	ko04114,ko04218,ko04010,ko04020,ko04022,ko04310,ko04370	Oocyte meiosis|Cellular senescence|MAPK signaling pathway|Calcium signaling pathway|cGMP - PKG signaling pathway|Wnt signaling pathway|VEGF signaling pathway
100254259	CBL07	4.93339	4.59374	5.10045	7.13859	8.7261	8.27692	4.86142	5.76135	6.7052	6.9823	8.07425	7.18162	CBL3; Synonyms=SCABP6; At4g26570; T15N24.20	calcineurin B-like protein 07,	GO:0005737,GO:0005768,GO:0009705,GO:0005886,GO:0005509,GO:0042538,GO:2000021,GO:0043266	cytoplasm|endosome|plant-type vacuole membrane|plasma membrane|calcium ion binding|hyperosmotic salinity response|regulation of ion homeostasis|regulation of potassium ion transport	ko04114,ko04218,ko04010,ko04020,ko04022,ko04310,ko04370	Oocyte meiosis|Cellular senescence|MAPK signaling pathway|Calcium signaling pathway|cGMP - PKG signaling pathway|Wnt signaling pathway|VEGF signaling pathway
100254683	CBL08	4.03071	3.67262	4.03313	3.73381	4.2022	4.24918	4.21265	4.2517	6.34246	3.61936	3.52371	4.32305	CBL8; At1g64480; F1N19.5	calcineurin B-like protein 08,	GO:0005737,GO:0016020,GO:0005634,GO:0005886,GO:0005509,GO:0019722	cytoplasm|membrane|nucleus|plasma membrane|calcium ion binding|calcium-mediated signaling	ko04114,ko04218,ko04010,ko04020,ko04022,ko04310,ko04370	Oocyte meiosis|Cellular senescence|MAPK signaling pathway|Calcium signaling pathway|cGMP - PKG signaling pathway|Wnt signaling pathway|VEGF signaling pathway
100251415	CCC1	17.044	16.0008	16.299	14.0636	14.7416	14.8982	13.239	12.6295	13.0427	13.7945	12.0596	13.0009	Slc12a7; Synonyms=Kcc4	cation chloride co-transporter 1,	GO:0016021,GO:0022820,GO:0015379,GO:0055064,GO:0006821,GO:0055075,GO:0071805	integral component of membrane|potassium ion symporter activity|potassium:chloride symporter activity|chloride ion homeostasis|chloride transport|potassium ion homeostasis|potassium ion transmembrane transport
100232972	CCD1	8.8694	10.1933	9.24946	8.18351	8.87498	8.651	12.768	10.69	11.426	12.3785	14.1184	13.1642	CCD1; Synonyms=NCED2	9,10[9',10']carotenoid cleavage dioxygenase	GO:0052609,GO:0052612,GO:0072373,GO:0034804,GO:0052611,GO:0052610,GO:0052613,GO:0018688,GO:0052608,GO:0044875,GO:0046872,GO:0018689,GO:0042389,GO:0016702,GO:0009974	4-ketotorulene 3-hydroxylase activity|adonirubin 3-hydroxylase activity|alpha-carotene epsilon hydroxylase activity|benzo(a)pyrene 11,12-epoxidase activity|beta-carotene 3-hydroxylase activity|beta-cryptoxanthin hydroxylase activity|canthaxanthin 3-hydroxylase activity|DDT 2,3-dioxygenase activity|echinenone 3-hydroxylase activity|gamma-glutamyl hercynylcysteine sulfoxide synthase|metal ion bindi…
100233078	CHI	200.045	202.086	201.248	178.762	178.353	170.294	175.674	175.102	181.937	176.299	173.236	181.293	CHI	chalcone isomerase	GO:0045430,GO:0009813	chalcone isomerase activity|flavonoid biosynthetic process	ko00941	Flavonoid biosynthesis
100233089	CHI1B	9.20413	9.28033	10.567	13.0665	12.1698	11.4033	6.54791	6.40436	7.95662	5.62109	5.87049	5.65021	rsca {ECO:0000312|EMBL:BAB18519.1}	class I extracellular chitinase	GO:0008061,GO:0004568,GO:0016998,GO:0006032,GO:0006952,GO:0000272	chitin binding|chitinase activity|cell wall macromolecule catabolic process|chitin catabolic process|defense response|polysaccharide catabolic process	ko04016,ko00520	MAPK signaling pathway - plant|Amino sugar and nucleotide sugar metabolism
100232911	CHI4C	1656.07	1668.55	1662.66	1796.93	1830.32	1869.38	1617.15	1670.19	1597.95	1210.05	1239.76	1231.17	EP3 {ECO:0000303|PubMed:11525512}; Synonyms=CHIV {ECO:0000303|PubMed:11525512}; At3g54420 {ECO:0000312|EMBL:AEE79228.1}; T12E18.110 {ECO:0000312|EMBL:CAB81807.1}	class IV chitinase	GO:0005618,GO:0005622,GO:0008061,GO:0004568,GO:0006040,GO:0016998,GO:0006032,GO:0006952,GO:0000272,GO:0009617,GO:0009611,GO:0010262	cell wall|intracellular|chitin binding|chitinase activity|amino sugar metabolic process|cell wall macromolecule catabolic process|chitin catabolic process|defense response|polysaccharide catabolic process|response to bacterium|response to wounding|somatic embryogenesis	ko00520	Amino sugar and nucleotide sugar metabolism
100233107	CHI4D	131.294	127.64	129.225	47.4663	46.9188	43.5091	36.9067	36.4224	37.5616	24.5278	24.4806	24.1561	EP3 {ECO:0000303|PubMed:11525512}; Synonyms=CHIV {ECO:0000303|PubMed:11525512}; At3g54420 {ECO:0000312|EMBL:AEE79228.1}; T12E18.110 {ECO:0000312|EMBL:CAB81807.1}	class IV chitinase	GO:0005618,GO:0005622,GO:0008061,GO:0004568,GO:0006040,GO:0016998,GO:0006032,GO:0006952,GO:0000272,GO:0009617,GO:0009611,GO:0010262	cell wall|intracellular|chitin binding|chitinase activity|amino sugar metabolic process|cell wall macromolecule catabolic process|chitin catabolic process|defense response|polysaccharide catabolic process|response to bacterium|response to wounding|somatic embryogenesis	ko00520	Amino sugar and nucleotide sugar metabolism
100233088	CHIT3	41.9454	41.7833	40.989	22.9093	18.7002	20.4022	32.9746	28.4763	29.7352	12.4566	13.2292	15.3999	CHIT3	acidic chitinase	GO:0004568,GO:0006032,GO:0000272	chitinase activity|chitin catabolic process|polysaccharide catabolic process	ko00520	Amino sugar and nucleotide sugar metabolism
100258964	CHLH	0.335847	0.354772	0.360969	0.168771	0.0607624	0.105342	0.228637	0.20408	0.338046	0.27906	0.457161	0.155048	CHLH; Synonyms=ABAR, CCH, GUN5, RTL1; At5g13630; MSH12.9	magnesium chelatase H subunit	GO:0009507,GO:0009706,GO:0009570,GO:0010007,GO:0005739,GO:0005524,GO:0016851,GO:0015995,GO:0015979	chloroplast|chloroplast inner membrane|chloroplast stroma|magnesium chelatase complex|mitochondrion|ATP binding|magnesium chelatase activity|chlorophyll biosynthetic process|photosynthesis	ko00860	Porphyrin and chlorophyll metabolism
100263443	CHS	51.1852	54.917	51.8218	19.676	18.255	20.0762	67.8557	67.0531	68.047	48.6894	50.0226	46.7463	CHS; Synonyms=CAN1069	chalcone synthase,	GO:0016210,GO:0009813	naringenin-chalcone synthase activity|flavonoid biosynthetic process	ko00941	Flavonoid biosynthesis
100258106	CHS3	116.677	118.928	114.382	39.2153	38.3596	36.4257	141.059	137.852	137.341	89.9201	90.9725	89.4188	CHS1	chalcone synthase	GO:0016210,GO:0009813	naringenin-chalcone synthase activity|flavonoid biosynthetic process	ko00941	Flavonoid biosynthesis
100263473	CIPK01	31.966	34.4055	34.2206	39.6329	36.8454	34.5565	25.8241	27.1532	24.1462	32.2725	30.687	31.7379	CIPK12; Synonyms=PKS8, SnRK3.9; At4g18700; F28A21.110	CBL-interacting protein kinase 01,	GO:0005622,GO:0005524,GO:0004674,GO:0035556,GO:0018105,GO:0018107	intracellular|ATP binding|protein serine/threonine kinase activity|intracellular signal transduction|peptidyl-serine phosphorylation|peptidyl-threonine phosphorylation	ko04530,ko04140,ko04068,ko04150,ko04151,ko04152,ko04371	Tight junction|Autophagy - animal|FoxO signaling pathway|mTOR signaling pathway|PI3K-Akt signaling pathway|AMPK signaling pathway|Apelin signaling pathway
100246229	CIPK018	19.9654	20.778	20.5877	24.4137	23.741	23.3158	12.3598	12.2646	12.1895	17.7415	16.9194	17.5646	CIPK26; Synonyms=PKS26, SnRK3.26; At5g21326; F13M11	CBL-interacting protein kinase 18,	GO:0005737,GO:0005634,GO:0005524,GO:0004674,GO:0035556,GO:0006468	cytoplasm|nucleus|ATP binding|protein serine/threonine kinase activity|intracellular signal transduction|protein phosphorylation	ko04530,ko04140,ko04068,ko04150,ko04151,ko04152,ko04371	Tight junction|Autophagy - animal|FoxO signaling pathway|mTOR signaling pathway|PI3K-Akt signaling pathway|AMPK signaling pathway|Apelin signaling pathway
100261839	CIPK02	1033.95	1031.29	1019.15	1186.57	1181.32	1095.21	975.917	1059.02	1020.13	1205.29	1158.49	1154.53	CIPK5; Os01g0206700, LOC_Os01g10890; OsJ_000797, OSJNBa0016I09.5, P0451C06.36	CBL-interacting protein kinase 02	GO:0005783,GO:0005622,GO:0005524,GO:0004674,GO:0010540,GO:0042538,GO:0035556,GO:0007275,GO:0018105,GO:0018107,GO:0009651,GO:0009414	endoplasmic reticulum|intracellular|ATP binding|protein serine/threonine kinase activity|basipetal auxin transport|hyperosmotic salinity response|intracellular signal transduction|multicellular organism development|peptidyl-serine phosphorylation|peptidyl-threonine phosphorylation|response to salt stress|response to water deprivation
100241657	CIPK03	23.381	21.0896	22.2643	28.7316	29.9433	28.8554	13.9378	14.5014	15.23	24.7785	21.2807	23.1601	CIPK5; Os01g0206700, LOC_Os01g10890; OsJ_000797, OSJNBa0016I09.5, P0451C06.36	CBL-interacting protein kinase 03	GO:0005783,GO:0005622,GO:0005524,GO:0004674,GO:0010540,GO:0042538,GO:0035556,GO:0007275,GO:0018105,GO:0018107,GO:0009651,GO:0009414	endoplasmic reticulum|intracellular|ATP binding|protein serine/threonine kinase activity|basipetal auxin transport|hyperosmotic salinity response|intracellular signal transduction|multicellular organism development|peptidyl-serine phosphorylation|peptidyl-threonine phosphorylation|response to salt stress|response to water deprivation
100253180	CIPK04	37.0077	35.0746	36.4901	39.4832	40.2889	39.3386	40.6713	39.4717	37.9147	43.5258	43.3603	44.3769	CIPK9; Synonyms=PKS6, SnRK3.12; At1g01140; F6F3.28, T25K16.13	CBL-interacting protein kinase 04,	GO:0005737,GO:0005829,GO:0005634,GO:0005886,GO:0009536,GO:0005524,GO:0005267,GO:0004674,GO:0035556,GO:0010107,GO:0007584,GO:0009414,GO:0010118	cytoplasm|cytosol|nucleus|plasma membrane|plastid|ATP binding|potassium channel activity|protein serine/threonine kinase activity|intracellular signal transduction|potassium ion import|response to nutrient|response to water deprivation|stomatal movement
100243133	CIPK07	14.1911	14.2912	14.3543	14.1889	16.0905	13.5064	9.54283	9.10425	9.90483	11.5517	10.6258	8.96212	CIPK5; Os01g0206700, LOC_Os01g10890; OsJ_000797, OSJNBa0016I09.5, P0451C06.36	CBL-interacting protein kinase 07,	GO:0005622,GO:0005524,GO:0004674,GO:0035556,GO:0018105,GO:0018107	intracellular|ATP binding|protein serine/threonine kinase activity|intracellular signal transduction|peptidyl-serine phosphorylation|peptidyl-threonine phosphorylation	ko04530,ko04140,ko04068,ko04150,ko04151,ko04152,ko04371	Tight junction|Autophagy - animal|FoxO signaling pathway|mTOR signaling pathway|PI3K-Akt signaling pathway|AMPK signaling pathway|Apelin signaling pathway
100260217	CIPK08	29.0015	25.7513	25.7993	40.5959	38.7102	33.4763	30.8179	30.1594	27.309	23.0277	23.5037	21.4776	CIPK12; Synonyms=PKS8, SnRK3.9; At4g18700; F28A21.110	CBL-interacting protein kinase 08	GO:0005634,GO:0009506,GO:0005773,GO:0005524,GO:0004674,GO:0035556,GO:0018105,GO:0018107	nucleus|plasmodesma|vacuole|ATP binding|protein serine/threonine kinase activity|intracellular signal transduction|peptidyl-serine phosphorylation|peptidyl-threonine phosphorylation	ko04113,ko04138	Meiosis - yeast|Autophagy - yeast
100262837	CIPK09	35.9119	37.5182	36.8902	25.4986	25.4307	26.8542	34.0486	35.3168	31.1259	24.9895	23.0335	24.8743	CIPK8; Synonyms=PKS11, SnRK3.13; At4g24400; T22A6.230	CBL-interacting protein kinase 09,	GO:0005634,GO:0009705,GO:0005524,GO:0004672,GO:0004674,GO:0035556,GO:0009651	nucleus|plant-type vacuole membrane|ATP binding|protein kinase activity|protein serine/threonine kinase activity|intracellular signal transduction|response to salt stress
100250106	CIPK10	616.414	606.241	596.456	760.117	743.989	663.983	830.426	883.253	865.289	688.162	668.701	651.455	CIPK12; Synonyms=PKS8, SnRK3.9; At4g18700; F28A21.110	CBL-interacting protein kinase 10	GO:0005622,GO:0005524,GO:0004672,GO:0004674,GO:0035556,GO:0018105,GO:0018107,GO:0006468,GO:0009268	intracellular|ATP binding|protein kinase activity|protein serine/threonine kinase activity|intracellular signal transduction|peptidyl-serine phosphorylation|peptidyl-threonine phosphorylation|protein phosphorylation|response to pH	ko04113,ko04138	Meiosis - yeast|Autophagy - yeast
100244972	CIPK11	7.36759	8.11538	7.63413	7.9575	7.47699	7.31598	6.52821	5.72492	6.46388	6.8617	5.95313	6.21661	CIPK2; Synonyms=PKS16, SnRK3.2; At5g07070; T28J14.10	CBL-interacting protein kinase 11,	GO:0005622,GO:0005524,GO:0004674,GO:0035556,GO:0018105,GO:0018107	intracellular|ATP binding|protein serine/threonine kinase activity|intracellular signal transduction|peptidyl-serine phosphorylation|peptidyl-threonine phosphorylation	ko04530,ko04140,ko04068,ko04150,ko04151,ko04152,ko04371	Tight junction|Autophagy - animal|FoxO signaling pathway|mTOR signaling pathway|PI3K-Akt signaling pathway|AMPK signaling pathway|Apelin signaling pathway
100254007	CIPK12	4.53865	5.82383	5.01644	4.39751	4.87733	4.66365	5.98437	5.76976	5.30083	4.51327	4.4959	4.41046	CIPK9; Synonyms=PKS6, SnRK3.12; At1g01140; F6F3.28, T25K16.13	CBL-interacting protein kinase 12,	GO:0005737,GO:0005634,GO:0005524,GO:0004674,GO:0051365,GO:0035556,GO:0018105,GO:0018107,GO:0055075,GO:0043266,GO:0009409,GO:0010555,GO:0009651,GO:0009611	cytoplasm|nucleus|ATP binding|protein serine/threonine kinase activity|cellular response to potassium ion starvation|intracellular signal transduction|peptidyl-serine phosphorylation|peptidyl-threonine phosphorylation|potassium ion homeostasis|regulation of potassium ion transport|response to cold|response to mannitol|response to salt stress|response to wounding
100241678	CIPK13	70.3303	68.3595	65.4107	92.1758	92.9697	88.0827	38.3469	40.6651	37.2025	81.1171	80.9097	79.9252	CIPK5; Os01g0206700, LOC_Os01g10890; OsJ_000797, OSJNBa0016I09.5, P0451C06.36	CBL-interacting protein kinase 13,	GO:0005622,GO:0005524,GO:0004674,GO:0035556,GO:0018105,GO:0018107	intracellular|ATP binding|protein serine/threonine kinase activity|intracellular signal transduction|peptidyl-serine phosphorylation|peptidyl-threonine phosphorylation	ko04530,ko04140,ko04068,ko04150,ko04151,ko04152,ko04371	Tight junction|Autophagy - animal|FoxO signaling pathway|mTOR signaling pathway|PI3K-Akt signaling pathway|AMPK signaling pathway|Apelin signaling pathway
100259887	CIPK14	21.7176	24.6382	23.0986	30.4987	31.1653	29.7075	11.2671	11.8742	11.285	21.3305	22.781	22.037	CIPK21; Synonyms=PKS23, SnRK3.4; At5g57630; MUA2.22	CBL-interacting protein kinase 14	GO:0005737,GO:0005829,GO:0005634,GO:0009705,GO:0005524,GO:0004674,GO:0071470,GO:0071472,GO:0035556,GO:0006468	cytoplasm|cytosol|nucleus|plant-type vacuole membrane|ATP binding|protein serine/threonine kinase activity|cellular response to osmotic stress|cellular response to salt stress|intracellular signal transduction|protein phosphorylation
100258329	CIPK16	0	0.0281214	0.0579243	0.0931081	0.0665892	0.0262056	0.0314843	0.0937671	0.0296618	0	0.0287614	0	CIPK5; Os01g0206700, LOC_Os01g10890; OsJ_000797, OSJNBa0016I09.5, P0451C06.36	CBL-interacting protein kinase 16	GO:0005829,GO:0005524,GO:0004674,GO:0035556,GO:0018105,GO:0018107	cytosol|ATP binding|protein serine/threonine kinase activity|intracellular signal transduction|peptidyl-serine phosphorylation|peptidyl-threonine phosphorylation	ko04530,ko04140,ko04068,ko04150,ko04151,ko04152,ko04371	Tight junction|Autophagy - animal|FoxO signaling pathway|mTOR signaling pathway|PI3K-Akt signaling pathway|AMPK signaling pathway|Apelin signaling pathway
100250541	CIPK17	13.7716	14.8376	14.8586	10.0661	10.1794	10.4897	16.9771	16.9991	15.8349	13.7754	13.5159	15.0301	CIPK8; Synonyms=PKS11, SnRK3.13; At4g24400; T22A6.230	CBL-interacting serine/threonine-protein kinase 8-like,	GO:0005737,GO:0005634,GO:0005886,GO:0005524,GO:0004672,GO:0004674,GO:0035556,GO:0046777,GO:0006468,GO:0009749,GO:0010167,GO:0048364	cytoplasm|nucleus|plasma membrane|ATP binding|protein kinase activity|protein serine/threonine kinase activity|intracellular signal transduction|protein autophosphorylation|protein phosphorylation|response to glucose|response to nitrate|root development	ko04530,ko04140,ko04068,ko04150,ko04151,ko04152,ko04371	Tight junction|Autophagy - animal|FoxO signaling pathway|mTOR signaling pathway|PI3K-Akt signaling pathway|AMPK signaling pathway|Apelin signaling pathway
100259621	CIPK19	20.9898	20.4629	19.3683	30.7068	32.0085	31.8374	12.501	12.9941	12.6634	19.9573	17.763	21.034	CIPK1; Os01g0292200, LOC_Os01g18800; P0706B05.31	CBL-interacting serine/threonine-protein kinase 1-like,	GO:0005737,GO:0005634,GO:0005886,GO:0005524,GO:0004674,GO:0035556,GO:0006468,GO:0009737,GO:0006970,GO:0009651	cytoplasm|nucleus|plasma membrane|ATP binding|protein serine/threonine kinase activity|intracellular signal transduction|protein phosphorylation|response to abscisic acid|response to osmotic stress|response to salt stress	ko04530,ko04140,ko04068,ko04150,ko04151,ko04152,ko04371	Tight junction|Autophagy - animal|FoxO signaling pathway|mTOR signaling pathway|PI3K-Akt signaling pathway|AMPK signaling pathway|Apelin signaling pathway
100247675	CIPK20	19.4745	20.4315	22.2437	19.3565	19.2501	21.305	12.9144	15.818	14.0062	21.3416	18.3749	17.0455	CIPK7; Synonyms=PKS7, SnRK3.10, SR2, SRPK1; At3g23000; MXC7.3	CBL-interacting protein kinase 20	GO:0005737,GO:0005634,GO:0005524,GO:0004674,GO:0035556,GO:0006468,GO:0009409	cytoplasm|nucleus|ATP binding|protein serine/threonine kinase activity|intracellular signal transduction|protein phosphorylation|response to cold
100247516	CTR1	39.82	36.9021	43.4705	54.83	55.0473	49.1104	33.2707	39.9838	40.8393	38.2384	39.5845	35.9588	COPT3; At5g59040; K18B18.3	copper transporter	GO:0005794,GO:0016021,GO:0005770,GO:0009506,GO:0005774,GO:0005773,GO:0005375,GO:0015680,GO:0009737	Golgi apparatus|integral component of membrane|late endosome|plasmodesma|vacuolar membrane|vacuole|copper ion transmembrane transporter activity|intracellular copper ion transport|response to abscisic acid
100249436	CTR2	3.57224	3.09791	2.95594	2.29869	3.31204	3.89469	3.30005	4.30674	3.96636	5.06377	5.9116	3.94	COPT2; At3g46900; T6H20.70	copper transporter	GO:0016021,GO:0005375	integral component of membrane|copper ion transmembrane transporter activity
100244231	CTR3	1.46143	1.55861	0.514954	0.280929	0.613267	2.44384	0	0	0	0	0	0	COPT2; At3g46900; T6H20.70	copper transporter	GO:0046658,GO:0016021,GO:0005375	anchored component of plasma membrane|integral component of membrane|copper ion transmembrane transporter activity
100248391	CTR4	0	0	0	0	0	0	0	0	0	0	0	0	COPT2; At3g46900; T6H20.70	copper transporter	GO:0016021,GO:0016020,GO:0005375,GO:0006825,GO:0048235,GO:0048364	integral component of membrane|membrane|copper ion transmembrane transporter activity|copper ion transport|pollen sperm cell differentiation|root development
100253503	CTR5	1.53219	2.86248	2.27556	6.97847	4.96175	5.78322	6.93917	8.63282	7.34253	2.5119	4.63426	3.8255	COPT2; At3g46900; T6H20.70	copper transporter	GO:0016021,GO:0016020,GO:0005375,GO:0006825,GO:0048235,GO:0048364	integral component of membrane|membrane|copper ion transmembrane transporter activity|copper ion transport|pollen sperm cell differentiation|root development
100258646	CTR6	0.0312379	0	0	0.0363195	0.0393527	0	0	0	0	0.0382289	0	0.0782622	COPT2; At3g46900; T6H20.70	copper transporter,	GO:0016021,GO:0016020,GO:0005375,GO:0006825,GO:0048235,GO:0048364	integral component of membrane|membrane|copper ion transmembrane transporter activity|copper ion transport|pollen sperm cell differentiation|root development
100263794	CTR7	2.50742	1.94535	2.58922	1.2386	2.64188	1.14487	1.21023	1.09731	0.919339	1.12301	0.23311	0.526695	COPT2; At3g46900; T6H20.70	copper transporter	GO:0016021,GO:0016020,GO:0005375,GO:0006825,GO:0048235,GO:0048364	integral component of membrane|membrane|copper ion transmembrane transporter activity|copper ion transport|pollen sperm cell differentiation|root development
100245585	CTR8	95.1354	99.0368	98.8294	82.6168	92.4055	93.9318	95.7199	82.1369	81.9816	59.796	58.9952	61.3038	COPT3; At5g59040; K18B18.3	copper transporter	GO:0005794,GO:0016021,GO:0005770,GO:0009506,GO:0005774,GO:0005773,GO:0005375,GO:0015680,GO:0009737	Golgi apparatus|integral component of membrane|late endosome|plasmodesma|vacuolar membrane|vacuole|copper ion transmembrane transporter activity|intracellular copper ion transport|response to abscisic acid
100232951	CWINV	115.976	117.681	117.115	87.2882	84.4856	85.7417	32.6717	34.5286	33.1033	54.79	57.1281	54.4929	CWINV5; At3g13784; MMM17.25	cell wall apoplastic invertase	GO:0048046,GO:0005618,GO:0005886,GO:0004564,GO:0004575,GO:0005975,GO:0080167,GO:0009611	apoplast|cell wall|plasma membrane|beta-fructofuranosidase activity|sucrose alpha-glucosidase activity|carbohydrate metabolic process|response to karrikin|response to wounding	ko00052,ko00500	Galactose metabolism|Starch and sucrose metabolism
100245884	CYN	15.177	15.0833	13.0599	17.7978	15.8279	14.9073	13.0258	13.5999	15.964	19.761	20.0579	19.5877	CYN {ECO:0000255|HAMAP-Rule:MF_03139}	Cyanate hydratase	GO:0008824,GO:0003677,GO:0009439	cyanate hydratase activity|DNA binding|cyanate metabolic process	ko00910	Nitrogen metabolism
100251813	CYP716A15	38.188	33.2736	37.044	19.4763	18.5383	20.1748	19.9538	18.2684	19.7242	18.7401	20.297	17.4546	CYP716B1	cytochrome P450 CYP716A15	GO:0016021,GO:0020037,GO:0005506,GO:0004497,GO:0016705	integral component of membrane|heme binding|iron ion binding|monooxygenase activity|oxidoreductase activity, acting on paired donors, with incorporation or reduction of molecular oxygen
100246675	CYP716A17	1.81443	1.41359	1.26789	0.450214	0.612824	0.83139	0.950256	0.990779	1.12895	0.725685	0.414091	0.95615	CYP716B1	cytochrome P450 CYP716A17	GO:0016021,GO:0020037,GO:0005506,GO:0004497,GO:0016705	integral component of membrane|heme binding|iron ion binding|monooxygenase activity|oxidoreductase activity, acting on paired donors, with incorporation or reduction of molecular oxygen
100233049	CYSP	220.68	223.323	215.986	224.957	214.711	206.162	227.609	240.037	223.405	218.265	217.632	212.894	RD19C {ECO:0000305}; Synonyms=RDL2 {ECO:0000303|PubMed:18708476}; At4g16190 {ECO:0000312|Araport:AT4G16190}; dl4135w {ECO:0000312|EMBL:CAB10398.1}	cysteine protease	GO:0005615,GO:0005764,GO:0000323,GO:0005634,GO:0005773,GO:0004197,GO:0042742,GO:0051603,GO:0006970,GO:0009651	extracellular space|lysosome|lytic vacuole|nucleus|vacuole|cysteine-type endopeptidase activity|defense response to bacterium|proteolysis involved in cellular protein catabolic process|response to osmotic stress|response to salt stress	ko04210,ko04142	Apoptosis|Lysosome
100233141	DFR	105.176	107.311	107.745	68.8769	69.9109	60.0876	136.892	150.309	140.65	110.968	116.63	116.162	DFR	dihydroflavonol reductase	GO:0050662,GO:0045552,GO:0047890,GO:0009718	coenzyme binding|dihydrokaempferol 4-reductase activity|flavanone 4-reductase activity|anthocyanin-containing compound biosynthetic process	ko00941	Flavonoid biosynthesis
100233050	DHAR	38.8783	42.7028	42.1012	32.7906	32.6171	31.775	53.2865	57.0844	59.0819	46.8103	53.1067	52.3725	DHAR1; Synonyms=DHAR5; At1g19570; F14P1.9, F18O14.22	dehydroascorbate reductase	GO:0005829,GO:0005886,GO:0043295,GO:0045174,GO:0004364,GO:0006749,GO:0010731	cytosol|plasma membrane|glutathione binding|glutathione dehydrogenase (ascorbate) activity|glutathione transferase activity|glutathione metabolic process|protein glutathionylation	ko00053,ko00480	Ascorbate and aldarate metabolism|Glutathione metabolism
100233033	EDS1	34.4348	32.5194	32.5049	33.8565	36.1411	36.0675	25.5377	24.3195	25.0345	31.6339	32.2782	34.8413	EDS1 {ECO:0000312|EMBL:AAD20950.1}	enhanced disease susceptibility 1,	GO:0005783,GO:0005634,GO:0016787,GO:0006952,GO:0006629	endoplasmic reticulum|nucleus|hydrolase activity|defense response|lipid metabolic process
100232863	ETR1	11.5554	12.0573	12.0063	11.2127	12.5749	12.3292	6.47992	6.31299	7.30739	10.9262	11.28	10.0807	ETR1	ethylene receptor-like,	GO:0005789,GO:0016021,GO:0005524,GO:0051740,GO:0038199,GO:0046872,GO:0000155,GO:0010105	endoplasmic reticulum membrane|integral component of membrane|ATP binding|ethylene binding|ethylene receptor activity|metal ion binding|phosphorelay sensor kinase activity|negative regulation of ethylene-activated signaling pathway	ko04016,ko04075	MAPK signaling pathway - plant|Plant hormone signal transduction
100233079	F3H	60.0246	59.7242	55.2985	33.009	32.2064	30.1696	65.6403	67.8301	66.2782	48.5965	50.6732	50.6162	F3H; Synonyms=TT6; At3g51240; F24M12.280	flavanone 3-hydroxylase	GO:0031418,GO:0046872,GO:0045486,GO:0009813	L-ascorbic acid binding|metal ion binding|naringenin 3-dioxygenase activity|flavonoid biosynthetic process	ko00941	Flavonoid biosynthesis
100261319	F3_5_H	0.0389058	0.0410746	0	0.0899279	0.0973227	0.0394529	0.138927	0.135899	0.264369	0.0938045	0.20924	0.192512		flavonoid 3'5' hydroxylase	GO:0033772,GO:0020037,GO:0005506,GO:0009718	flavonoid 3',5'-hydroxylase activity|heme binding|iron ion binding|anthocyanin-containing compound biosynthetic process	ko00941,ko00944	Flavonoid biosynthesis|Flavone and flavonol biosynthesis
100232999	F3_H	11.2764	12.3883	12.5344	7.26076	7.1085	9.03947	7.08507	7.76819	8.84406	9.09282	9.44305	7.36009		flavonoid 3' hydroxylase	GO:0005789,GO:0016021,GO:0016711,GO:0020037,GO:0005506,GO:0009813	endoplasmic reticulum membrane|integral component of membrane|flavonoid 3'-monooxygenase activity|heme binding|iron ion binding|flavonoid biosynthetic process	ko00941,ko00944	Flavonoid biosynthesis|Flavone and flavonol biosynthesis
100233134	FAOMT	0.657531	0	0.158392	0.499677	0.716929	1.05932	0.168946	0.167902	0.397446	0.434885	0.308546	0.264364	TSM1; At1g67990; T23K23.16	anthocyanin O-methyltransferase	GO:0005737,GO:0046872,GO:0008171,GO:0009718,GO:0033485,GO:0033486,GO:0043473	cytoplasm|metal ion binding|O-methyltransferase activity|anthocyanin-containing compound biosynthetic process|cyanidin 3-O-glucoside biosynthetic process|delphinidin 3-O-glucoside biosynthetic process|pigmentation	ko00360,ko00940,ko00941,ko00945	Phenylalanine metabolism|Phenylpropanoid biosynthesis|Flavonoid biosynthesis|Stilbenoid, diarylheptanoid and gingerol biosynthesis
100255122	FCA	12.5107	10.9723	11.959	9.91068	10.84	9.60805	13.8562	14.4907	14.3068	12.1455	12.4248	11.5931	BRN1 {ECO:0000303|PubMed:23437850}; Synonyms=RBP-DR1 {ECO:0000303|PubMed:20636102}; At4g03110 {ECO:0000312|Araport:AT4G03110}; F4C21.3 {ECO:0000312|EMBL:AAD14439.1}, T4I9.1 {ECO:0000312|EMBL:AAC79095.1}	flowering time control,	GO:0005634,GO:0000166,GO:0003723,GO:0030154,GO:0009908	nucleus|nucleotide binding|RNA binding|cell differentiation|flower development
100267653	FLC	1.20821	1.86393	2.19681	2.79409	1.96645	2.78806	2.84816	3.09212	2.9072	2.51996	2.72981	2.72966	FLC; Synonyms=FLF; At5g10140; T31P16.130	flowering locus C	GO:0005634,GO:0000977,GO:0003700,GO:0030154,GO:0009908,GO:0000165,GO:0009910,GO:0010221,GO:0045944,GO:0006355,GO:0006351,GO:0010048	nucleus|RNA polymerase II regulatory region sequence-specific DNA binding|transcription factor activity, sequence-specific DNA binding|cell differentiation|flower development|MAPK cascade|negative regulation of flower development|negative regulation of vernalization response|positive regulation of transcription from RNA polymerase II promoter|regulation of transcription, DNA-templated|transcripti…
100232938	FLS1	0.031202	0.164336	0.202512	0	0	0.0301389	0.181517	0.144808	0	0.0378841	0.0334191	0	FLS	flavonol synthase/flavanone 3-hydroxylase	GO:0005737,GO:0045431,GO:0031418,GO:0046872,GO:0045486	cytoplasm|flavonol synthase activity|L-ascorbic acid binding|metal ion binding|naringenin 3-dioxygenase activity	ko00941	Flavonoid biosynthesis
100232892	G1	69.7026	76.4699	68.7507	22.9872	27.3792	24.5976	37.0146	37.2762	40.8029	12.7097	11.2245	8.60414		beta 1-3 glucanase	GO:0042973,GO:0005975,GO:0006952,GO:0009607	glucan endo-1,3-beta-D-glucosidase activity|carbohydrate metabolic process|defense response|response to biotic stimulus
100247231	GATA	5.41021	3.89579	4.52565	3.07019	4.0093	3.79716	3.9575	4.34936	4.701	5.41305	4.61585	6.10185	GATA {ECO:0000255|HAMAP-Rule:MF_03150}; At3g25660; T5M7.15	Glutamyl-tRNA(Gln) amidotransferase subunit A, chloroplastic/mitochondrial	GO:0009570,GO:0030956,GO:0005739,GO:0004040,GO:0005524,GO:0050567,GO:0006412	chloroplast stroma|glutamyl-tRNA(Gln) amidotransferase complex|mitochondrion|amidase activity|ATP binding|glutaminyl-tRNA synthase (glutamine-hydrolyzing) activity|translation	ko00970	Aminoacyl-tRNA biosynthesis
100232861	GCAT	153.927	139.626	144.289	173.594	176.171	184.633	173.447	175.29	181.189	193.021	196.248	194.89	CAT2	catalase	GO:0009514,GO:0005634,GO:0004096,GO:0020037,GO:0046872,GO:0042744,GO:0006979,GO:0009845	glyoxysome|nucleus|catalase activity|heme binding|metal ion binding|hydrogen peroxide catabolic process|response to oxidative stress|seed germination	ko04146,ko04011,ko04016,ko04068,ko00380,ko00630	Peroxisome|MAPK signaling pathway - yeast|MAPK signaling pathway - plant|FoxO signaling pathway|Tryptophan metabolism|Glyoxylate and dicarboxylate metabolism
100257914	GDH	37.6205	37.9647	40.6026	27.1003	23.5277	24.6535	43.5696	43.1474	43.4692	44.498	42.4777	45.2884	fdh {ECO:0000303|PubMed:7765723}	L-galactose dehydrogenase	GO:0005829,GO:0010349,GO:0006012,GO:0019853	cytosol|L-galactose dehydrogenase activity|galactose metabolic process|L-ascorbic acid biosynthetic process	ko00053	Ascorbate and aldarate metabolism
100232993	GDHB	9.92975	10.1795	10.0259	12.3842	12.7201	13.0485	13.9935	12.8082	14.4556	16.7358	18.4291	17.0862	GDHB	GDHB glutamate dehydrogenase,	GO:0005739,GO:0005524,GO:0050897,GO:0005507,GO:0004352,GO:0004353,GO:0008270,GO:0006520,GO:0006807,GO:0009646,GO:0046686,GO:0009651	mitochondrion|ATP binding|cobalt ion binding|copper ion binding|glutamate dehydrogenase (NAD+) activity|glutamate dehydrogenase [NAD(P)+] activity|zinc ion binding|cellular amino acid metabolic process|nitrogen compound metabolic process|response to absence of light|response to cadmium ion|response to salt stress	ko04217,ko00220,ko00250,ko00910,ko00471	Necroptosis|Arginine biosynthesis|Alanine, aspartate and glutamate metabolism|Nitrogen metabolism|D-Glutamine and D-glutamate metabolism
100265373	GER	0.145522	0.0340475	0.0699816	0.055396	0.0600762	0.0159921	0.075845	0.111727	0.0178094	0	0	0.196753		R-linalool synthase, chloroplastic-like,	GO:0000287,GO:0010333,GO:0008152	magnesium ion binding|terpene synthase activity|metabolic process	ko00902	Monoterpenoid biosynthesis
100233015	GER1	64.3109	64.2723	61.8494	155.631	142.423	131.744	129.363	133.082	132.621	94.3048	104.08	91.656	At5g39180; K3K3.4, K3K3_30	germin-like protein 1	GO:0048046,GO:0005618,GO:0030145,GO:0045735,GO:0046564,GO:0033609	apoplast|cell wall|manganese ion binding|nutrient reservoir activity|oxalate decarboxylase activity|oxalate metabolic process
100233016	GER4	0.211693	1.07903	0.92302	0.596277	0.966275	0.788053	1.07304	0.55191	0.963733	0.830372	0.506417	0.428607	At5g39180; K3K3.4, K3K3_30	germin-like protein 4	GO:0048046,GO:0005618,GO:0030145,GO:0045735,GO:0046564,GO:0033609	apoplast|cell wall|manganese ion binding|nutrient reservoir activity|oxalate decarboxylase activity|oxalate metabolic process
100233132	GER5	0	0	0	0	0	0	0	0	0	0	0.0697196	0	At5g39120; MXF12.12, MXF12_130	germin-like protein 5	GO:0048046,GO:0031012,GO:0030145,GO:0045735	apoplast|extracellular matrix|manganese ion binding|nutrient reservoir activity
100233095	GER6	4.26113	6.4748	7.18083	2.04695	3.62869	2.27972	6.8282	8.16093	8.44546	4.84093	5.8546	4.33426	ABP19A	germin-like protein 6	GO:0048046,GO:0005618,GO:0030145,GO:0045735,GO:0009734	apoplast|cell wall|manganese ion binding|nutrient reservoir activity|auxin-activated signaling pathway
100233017	GER7	54.7359	50.5127	55.1911	31.0189	31.4275	29.8014	29.1292	28.9436	32.558	15.5937	15.0734	13.5146	At3g05950; F10A16.25, F2O10.9	germin-like protein 7	GO:0048046,GO:0005618,GO:0030145,GO:0045735,GO:0046564,GO:0033609	apoplast|cell wall|manganese ion binding|nutrient reservoir activity|oxalate decarboxylase activity|oxalate metabolic process
100260210	GERA	0.0240896	0	0	0	0	0	0	0	0	0	0	0	VIT_19s0014g04930; VIT_00014569001, VITISV_013313, VITISV_030783, Vv19s0014g04930	valencene synthase-like	GO:0005737,GO:0000287,GO:0010333,GO:0016114	cytoplasm|magnesium ion binding|terpene synthase activity|terpenoid biosynthetic process	ko00909	Sesquiterpenoid and triterpenoid biosynthesis
100232891	GFH2	2.57903	2.21397	2.59606	1.49851	1.85063	1.65162	1.31467	1.40592	0.928806	1.0306	0.839478	0.640436	CYP76B6; Synonyms=G10H	ripening-related P-450 enzyme-like,	GO:0005789,GO:0016021,GO:0020037,GO:0005506,GO:0016709,GO:0016099	endoplasmic reticulum membrane|integral component of membrane|heme binding|iron ion binding|oxidoreductase activity, acting on paired donors, with incorporation or reduction of molecular oxygen, NAD(P)H as one donor, and incorporation of one atom of oxygen|monoterpenoid biosynthetic process
100258161	GO:0003676	49.995	50.6911	50.2205	46.4272	44.8326	42.2785	39.2399	42.5363	41.5898	47.5529	46.536	44.7953	UBA1A; At2g22090; T16B14.6	hypothetical protein,	GO:0005829,GO:0005634,GO:0017091,GO:0003729,GO:0000166,GO:0009738,GO:0008219,GO:0006952,GO:0009693,GO:0010150,GO:0048255	cytosol|nucleus|AU-rich element binding|mRNA binding|nucleotide binding|abscisic acid-activated signaling pathway|cell death|defense response|ethylene biosynthetic process|leaf senescence|mRNA stabilization	ko03040	Spliceosome
100253203	GO:0016021	0	0	0	0	0	0	0	0	0	0	0	0	TET2; At2g19580; F3P11.18	tetraspanin-8	GO:0016021	integral component of membrane
100232886	GRIP21	134.21	130.522	133.027	179.91	182.094	170.132	196.745	202.296	197.192	131.339	137.017	132.019	SPAC24B11.05	ripening-related protein-like	GO:0005737,GO:0005829,GO:0005634,GO:0008252,GO:0047405,GO:0006206	cytoplasm|cytosol|nucleus|nucleotidase activity|pyrimidine-5'-nucleotide nucleosidase activity|pyrimidine nucleobase metabolic process
100233091	GRIP22	0	0	0	0	0	0	0	0	0	0.311904	0.0553968	0.19137	grip22	ripening-related protein-like	GO:0005576	extracellular region
100232884	GRIP28	3206.36	3198.68	3207.71	3026.01	3047.3	3047.59	2267.63	2283.95	2339.35	2824.14	2949.16	2836.02	PME2; Synonyms=ARATH8; At1g53830; T18A20.6	ripening-related protein-like	GO:0004857	enzyme inhibitor activity
100232885	GRIP31	102.922	100.789	100.956	50.3627	48.6589	48.3838	124.462	130.99	128.313	77.037	74.3231	79.2739		ripening-related protein-like
100232888	GRIP32	265.259	285.186	262.901	408.383	366.012	438.975	279.704	257.316	227.959	313.612	317.069	339.246		ripening-related protein-like
100232882	GRIP4	7.69477	7.74092	7.39934	3.04535	2.23288	2.74914	5.43343	6.47728	7.16175	2.33065	1.68475	1.84823		proline-rich cell wall protein-like
100232889	GRIP55	13.1838	12.4074	12.7034	8.75688	10.2095	9.73682	6.6989	5.87827	6.00547	10.1682	11.9327	11.7971	ABF1; Synonyms=BZIP35; At1g49720; F14J22.7	ripening-related bZIP protein-like,	GO:0005634,GO:0043565,GO:0003700,GO:0009738,GO:0006351	nucleus|sequence-specific DNA binding|transcription factor activity, sequence-specific DNA binding|abscisic acid-activated signaling pathway|transcription, DNA-templated	ko04075	Plant hormone signal transduction
100233110	GRIP58	50.3174	54.1055	52.9534	56.4771	57.6135	65.6329	66.7576	74.7281	65.8274	60.2873	63.0747	64.6873	MTN1; Synonyms=MTAN, MTAN1; At4g38800; T9A14.80	ripening-related protein-like,	GO:0008782,GO:0008930,GO:0019509,GO:0009116,GO:0000003,GO:0001944	adenosylhomocysteine nucleosidase activity|methylthioadenosine nucleosidase activity|L-methionine biosynthetic process from methylthioadenosine|nucleoside metabolic process|reproduction|vasculature development	ko00270	Cysteine and methionine metabolism
100232890	GRIP61	0.511193	0.718092	0.607534	1.20501	0.758084	1.15415	3.25418	3.29568	3.01497	1.71716	1.84967	1.43659	MLP28; At1g70830; F15H11.8	ripening-related protein-like	GO:0009507,GO:0006952,GO:0009607	chloroplast|defense response|response to biotic stimulus
100233109	GRIP68	112.335	114.46	114.947	43.8984	42.7116	51.7773	144.494	139.502	142.979	102.849	103.124	107.47		ripening-related protein-like
100254956	GRX	106.593	106.591	105.721	120.034	116.929	116.017	165.133	164.001	167.848	127.57	125.952	127.75	CG12206	glutaredoxin	GO:0005886,GO:0009055,GO:0015035,GO:0045454	plasma membrane|electron carrier activity|protein disulfide oxidoreductase activity|cell redox homeostasis
100266191	GS	137.596	134.231	136.679	137.661	137.521	143.617	131.71	131.166	131.936	135.421	131.323	132.231	GLN1	glutamine synthetase,	GO:0005737,GO:0005524,GO:0004356,GO:0006542	cytoplasm|ATP binding|glutamate-ammonia ligase activity|glutamine biosynthetic process	ko04217,ko02020,ko00220,ko00250,ko00630,ko00910	Necroptosis|Two-component system|Arginine biosynthesis|Alanine, aspartate and glutamate metabolism|Glyoxylate and dicarboxylate metabolism|Nitrogen metabolism
100232915	GST1	39.859	45.3258	43.4902	25.6677	27.2975	26.3896	16.0845	14.5191	14.7631	14.7577	12.8701	15.0739	GSTU25; At1g17180; F20D23.12A	glutathione S-transferase	GO:0004364,GO:0009734	glutathione transferase activity|auxin-activated signaling pathway	ko00480,ko00980,ko00982	Glutathione metabolism|Metabolism of xenobiotics by cytochrome P450|Drug metabolism - cytochrome P450
100233042	GST3	1.36854	1.87434	2.06963	1.75674	1.34242	1.45924	2.02651	1.76935	2.57528	1.06506	1.30187	1.08385	GSTF13; At3g62760; F26K9.190	glutathione S-transferase 3	GO:0048046,GO:0009507,GO:0009570,GO:0005737,GO:0005829,GO:0005886,GO:0009506,GO:0009579,GO:0005773,GO:0005507,GO:0043295,GO:0004602,GO:0004364,GO:0006952,GO:0042742,GO:0006749,GO:0046686,GO:0010043,GO:0009407	apoplast|chloroplast|chloroplast stroma|cytoplasm|cytosol|plasma membrane|plasmodesma|thylakoid|vacuole|copper ion binding|glutathione binding|glutathione peroxidase activity|glutathione transferase activity|defense response|defense response to bacterium|glutathione metabolic process|response to cadmium ion|response to zinc ion|toxin catabolic process	ko00480,ko00980,ko00982	Glutathione metabolism|Metabolism of xenobiotics by cytochrome P450|Drug metabolism - cytochrome P450
100232976	GST4	0	0	0.261035	0	0	0	0	0	0	0	0	0	GSTF13; At3g62760; F26K9.190	glutathione S-transferase	GO:0005737,GO:0005829,GO:0005634,GO:0009705,GO:0043169,GO:0004364,GO:0046283,GO:0006749,GO:1900384,GO:0009636,GO:0009407	cytoplasm|cytosol|nucleus|plant-type vacuole membrane|cation binding|glutathione transferase activity|anthocyanin-containing compound metabolic process|glutathione metabolic process|regulation of flavonol biosynthetic process|response to toxic substance|toxin catabolic process	ko00480,ko00980,ko00982	Glutathione metabolism|Metabolism of xenobiotics by cytochrome P450|Drug metabolism - cytochrome P450
100247052	GT3	10.9077	10.4858	9.65657	8.28664	8.53227	7.31443	7.2423	8.75449	7.56806	5.07371	4.72479	5.8494		cinnamate beta-D-glucosyltransferase-like	GO:0050412,GO:0008152,GO:0009636	cinnamate beta-D-glucosyltransferase activity|metabolic process|response to toxic substance
100232967	HGGT	4.55852	5.22823	6.15736	5.08112	3.81267	3.94318	6.09083	7.48705	6.61506	5.57224	6.6101	6.72216	HPT1; Synonyms=TPT1, VTE2-1; At2g18950; F19F24.15	homogentisate geranylgeranyl transferase,	GO:0009507,GO:0031969,GO:0016021,GO:0010176,GO:0071555,GO:0009915,GO:0031347,GO:0009266,GO:0006636,GO:0010189	chloroplast|chloroplast membrane|integral component of membrane|homogentisate phytyltransferase activity|cell wall organization|phloem sucrose loading|regulation of defense response|response to temperature stimulus|unsaturated fatty acid biosynthetic process|vitamin E biosynthetic process	ko00130	Ubiquinone and other terpenoid-quinone biosynthesis
100246353	HP2	0.0951809	0.0504701	0.154372	0.17054	0.122055	0.462929	0.0554604	0.229144	0.271628	0.35453	0.836195	0.301571	AHP2; Synonyms=ATHP1; At3g29350; MUO10.6	histidine-containing phosphotransfer protein 4	GO:0005737,GO:0005634,GO:0009927,GO:0043424,GO:0009736,GO:0000160,GO:0016310	cytoplasm|nucleus|histidine phosphotransfer kinase activity|protein histidine kinase binding|cytokinin-activated signaling pathway|phosphorelay signal transduction system|phosphorylation	ko04075	Plant hormone signal transduction
100251055	HP3	41.48	39.1831	42.4523	33.3278	33.4823	33.8962	23.8413	27.2358	24.5025	31.0454	31.3058	28.7305	AHP1; Synonyms=ATHP3; At3g21510; MIL23.8	histidine-containing phosphotransfer protein 1,	GO:0005737,GO:0005829,GO:0005634,GO:0009927,GO:0043424,GO:0009736,GO:0000160	cytoplasm|cytosol|nucleus|histidine phosphotransfer kinase activity|protein histidine kinase binding|cytokinin-activated signaling pathway|phosphorelay signal transduction system	ko04075	Plant hormone signal transduction
100243922	HP4	0.0899538	0	0	0	0	0.0889464	0	0	0	0	0	0.110686	AHP1; Synonyms=ATHP3; At3g21510; MIL23.8	pseudo histidine-containing phosphotransfer protein 6	GO:0005737,GO:0005829,GO:0005634,GO:0043424,GO:0004871,GO:0009736,GO:0000160,GO:0009735,GO:0010089	cytoplasm|cytosol|nucleus|protein histidine kinase binding|signal transducer activity|cytokinin-activated signaling pathway|phosphorelay signal transduction system|response to cytokinin|xylem development	ko04075	Plant hormone signal transduction
100251750	HPLA	189.957	192.761	183.255	171.561	172.617	163.516	77.939	76.291	78.9633	156.89	157.753	149.697	CYP74B2 {ECO:0000305}; Synonyms=HPL1 {ECO:0000303|PubMed:9701595}	fatty acid hydroperoxide lyase	GO:0009941,GO:0009707,GO:0016021,GO:0020037,GO:0005506,GO:0016829,GO:0004497,GO:0016705,GO:0006952,GO:0031408,GO:0016125	chloroplast envelope|chloroplast outer membrane|integral component of membrane|heme binding|iron ion binding|lyase activity|monooxygenase activity|oxidoreductase activity, acting on paired donors, with incorporation or reduction of molecular oxygen|defense response|oxylipin biosynthetic process|sterol metabolic process	ko00592	alpha-Linolenic acid metabolism
100232966	HSP101	21.0736	20.6412	20.5563	34.4476	34.8455	33.1362	29.5007	29.8096	30.0891	41.778	41.7579	38.9934	clpB1; SYNW1503	heat shock protein 101,	GO:0009941,GO:0009570,GO:0005829,GO:0005634,GO:0005524,GO:0045727,GO:0019538,GO:0043335,GO:0009408,GO:0009644,GO:0042542	chloroplast envelope|chloroplast stroma|cytosol|nucleus|ATP binding|positive regulation of translation|protein metabolic process|protein unfolding|response to heat|response to high light intensity|response to hydrogen peroxide
100249799	HT10	0	0	0	0	0	0	0	0	0	0	0	0	STP10; At3g19940; MPN9.19	putative hexose transporter	GO:0016021,GO:0022891,GO:0015293,GO:0008643	integral component of membrane|substrate-specific transmembrane transporter activity|symporter activity|carbohydrate transport
100260032	HT11	0	0	0	0	0	0	0	0	0	0	0	0	STP9; At1g50310; F14I3.9	putative hexose transporter	GO:0005887,GO:0005355,GO:0005351,GO:0046323,GO:0035428	integral component of plasma membrane|glucose transmembrane transporter activity|sugar:proton symporter activity|glucose import|hexose transmembrane transport
100263938	HT14	0	0	0	0	0	0.0704332	0	0	0.0800798	0	0	0	STP9; At1g50310; F14I3.9	sugar transport protein 8	GO:0005887,GO:0005355,GO:0005351,GO:0046323,GO:0035428	integral component of plasma membrane|glucose transmembrane transporter activity|sugar:proton symporter activity|glucose import|hexose transmembrane transport
100260146	HT15	0	0	0	0	0	0	0	0	0	0	0.038136	0	STP9; At1g50310; F14I3.9	putative hexose transporter	GO:0005887,GO:0005355,GO:0005351,GO:0046323,GO:0035428	integral component of plasma membrane|glucose transmembrane transporter activity|sugar:proton symporter activity|glucose import|hexose transmembrane transport
100255045	HT16	0	0	0	0	0	0	0	0	0	0	0	0	STP9; At1g50310; F14I3.9	putative hexose transporter	GO:0005887,GO:0005355,GO:0005351,GO:0046323,GO:0035428	integral component of plasma membrane|glucose transmembrane transporter activity|sugar:proton symporter activity|glucose import|hexose transmembrane transport
100249898	HT17	0	0	0	0	0	0	0	0	0	0	0	0	STP6; At3g05960; F2O10.8	putative hexose transporter	GO:0005887,GO:0005355,GO:0005351,GO:0046323,GO:0035428	integral component of plasma membrane|glucose transmembrane transporter activity|sugar:proton symporter activity|glucose import|hexose transmembrane transport
100244769	HT18	0	0.0394123	0	0	0	0	0	0	0	0	0	0	STP9; At1g50310; F14I3.9	putative hexose transporter	GO:0005887,GO:0005355,GO:0005351,GO:0046323,GO:0035428	integral component of plasma membrane|glucose transmembrane transporter activity|sugar:proton symporter activity|glucose import|hexose transmembrane transport
100258528	HT19	0	0	0.0367499	0	0	0	0	0	0	0	0	0	STP9; At1g50310; F14I3.9	putative hexose transporter	GO:0005887,GO:0005355,GO:0005351,GO:0046323,GO:0035428	integral component of plasma membrane|glucose transmembrane transporter activity|sugar:proton symporter activity|glucose import|hexose transmembrane transport
100232949	HT4	15.5427	18.3827	16.1689	13.074	12.9552	12.683	5.93333	6.34163	6.23138	7.6719	6.22835	8.51956	STP13; Synonyms=MSS1; At5g26340; F9D12.17	hexose transporter-like	GO:0016021,GO:0022891,GO:0015293,GO:0008643	integral component of membrane|substrate-specific transmembrane transporter activity|symporter activity|carbohydrate transport
100232950	HT5	228.196	224.522	226.525	270.213	269.767	287.901	32.9338	35.4341	35.7162	92.1416	95.1045	95.8801	STP6; At3g05960; F2O10.8	hexose transporter	GO:0005887,GO:0005886,GO:0009506,GO:0009679,GO:0005358,GO:0015145,GO:0046323,GO:0015749,GO:0009737,GO:0009651,GO:0009414	integral component of plasma membrane|plasma membrane|plasmodesma|hexose:proton symporter activity|high-affinity hydrogen:glucose symporter activity|monosaccharide transmembrane transporter activity|glucose import|monosaccharide transport|response to abscisic acid|response to salt stress|response to water deprivation
100232977	HT6	16.5314	16.038	14.8089	10.57	11.0709	11.656	11.4288	13.753	13.7803	16.7477	17.3253	15.0547	INT3; At2g35740; T20F21.7	hexose transporter-like,	GO:0005794,GO:0005887,GO:0005774,GO:0005773,GO:0005355,GO:0005351,GO:0046323,GO:0035428	Golgi apparatus|integral component of plasma membrane|vacuolar membrane|vacuole|glucose transmembrane transporter activity|sugar:proton symporter activity|glucose import|hexose transmembrane transport
100232971	HT7	1.89952	1.60444	1.81844	1.83612	1.6914	1.14622	1.51338	2.255	2.37696	0.892224	1.31251	1.60119	STP13; Synonyms=MSS1; At5g26340; F9D12.17	hexose transporter 7	GO:0005887,GO:0005886,GO:0005355,GO:0005351,GO:0046323,GO:0035428	integral component of plasma membrane|plasma membrane|glucose transmembrane transporter activity|sugar:proton symporter activity|glucose import|hexose transmembrane transport
100244654	HT9	0	0	0	0	0	0	0	0	0	0	0	0	STP10; At3g19940; MPN9.19	putative hexose transporter	GO:0016021,GO:0022891,GO:0015293,GO:0008643	integral component of membrane|substrate-specific transmembrane transporter activity|symporter activity|carbohydrate transport
100255753	HXK2	6.46707	6.92305	6.19191	5.38496	4.87883	4.59418	8.66291	7.89816	9.3198	8.8604	9.64967	9.22339	HXK2	hexokinase	GO:0009570,GO:0005524,GO:0005536,GO:0004396,GO:0001678,GO:0006096	chloroplast stroma|ATP binding|glucose binding|hexokinase activity|cellular glucose homeostasis|glycolytic process	ko04066,ko00521,ko00524,ko00010,ko00051,ko00052,ko00500,ko00520	HIF-1 signaling pathway|Streptomycin biosynthesis|Neomycin, kanamycin and gentamicin biosynthesis|Glycolysis / Gluconeogenesis|Fructose and mannose metabolism|Galactose metabolism|Starch and sucrose metabolism|Amino sugar and nucleotide sugar metabolism
100264783	HYD2	47.9111	47.7058	46.9015	41.4204	41.4498	32.9348	9.38584	9.78872	9.43568	31.3903	31.5102	31.2078	CYP707A3; At5g45340; K9E15.12	hypodontia, autosomal recessive (2)	GO:0016021,GO:0010295,GO:0020037,GO:0005506,GO:0046345,GO:0016132,GO:0010268,GO:0016125	integral component of membrane|(+)-abscisic acid 8'-hydroxylase activity|heme binding|iron ion binding|abscisic acid catabolic process|brassinosteroid biosynthetic process|brassinosteroid homeostasis|sterol metabolic process	ko00906	Carotenoid biosynthesis
100257861	HYD3	0	0	0	0	0	0	0	0	0	0	0	0	CYP707A4; At3g19270; MVI11.19	abscisic acid 8'-hydroxylase 3-like,	GO:0016021,GO:0010295,GO:0020037,GO:0005506,GO:0046345,GO:0016132,GO:0010268,GO:0007275,GO:0016125	integral component of membrane|(+)-abscisic acid 8'-hydroxylase activity|heme binding|iron ion binding|abscisic acid catabolic process|brassinosteroid biosynthetic process|brassinosteroid homeostasis|multicellular organism development|sterol metabolic process	ko00906	Carotenoid biosynthesis
100253437	IFRL1	13.087	14.2663	13.9204	10.6458	14.4609	11.0011	31.1911	31.0241	33.1401	25.6276	25.8275	24.7535	PLR_Lu1	isoflavone reductase-like protein 1	GO:0016491	oxidoreductase activity
100245603	IFRL3	11.8265	12.0163	12.4485	14.4671	13.8403	14.251	4.38325	4.00048	4.33093	6.51099	7.14202	8.00735	EGS1	isoflavone reductase-like protein 3,	GO:0016491,GO:0009699	oxidoreductase activity|phenylpropanoid biosynthetic process
100264250	IFRL4	193.495	191.07	194.247	159.49	166.519	165.556	471.347	474.631	473.64	351.309	354.738	351.058	IRL	isoflavone reductase-like protein 4	GO:0005737,GO:0016491	cytoplasm|oxidoreductase activity
100260557	IFRL5	54.5331	51.8953	52.2448	64.3305	64.9184	60.3294	57.7946	62.0859	55.6195	65.4132	60.826	69.1747	IRL	isoflavone reductase-like protein 5	GO:0005737,GO:0016491	cytoplasm|oxidoreductase activity
100245184	IFRL6	3.94366	4.07212	1.95843	1.68302	2.44285	2.59359	5.00985	4.73681	5.57097	4.28888	3.02973	4.16073	IRL	isoflavone reductase-like protein 6	GO:0005737,GO:0016491	cytoplasm|oxidoreductase activity
100242278	K1.2	0.556314	0.621937	0.7064	0.224691	0.120716	0.283413	0.394899	0.563044	0.551898	0.523742	0.727377	0.834202	AKT5; At4g32500; F8B4.200	inward rectifying shaker-like K+ channel	GO:0016021,GO:0005249	integral component of membrane|voltage-gated potassium channel activity
100249131	L-CDES	4.14654	3.60065	3.7733	4.14428	4.15376	4.61765	1.67644	1.60679	2.03576	4.24581	4.16055	3.95863	Nfs1; Synonyms=Nifs	cysteine desulfurase 1, mitochondrial-like,	GO:0005739,GO:0005524,GO:0031071,GO:0051536,GO:0030170,GO:0008270,GO:0044571,GO:0016226	mitochondrion|ATP binding|cysteine desulfurase activity|iron-sulfur cluster binding|pyridoxal phosphate binding|zinc ion binding|[2Fe-2S] cluster assembly|iron-sulfur cluster assembly	ko04122,ko00730	Sulfur relay system|Thiamine metabolism
100232982	LAR1	23.4107	23.873	24.2456	10.9203	9.63956	10.2202	33.4847	31.9568	31.7177	20.9033	20.9887	19.3506	LAR	leucoanthocyanidin reductase 1	GO:0033788,GO:0010023	leucoanthocyanidin reductase activity|proanthocyanidin biosynthetic process	ko00941	Flavonoid biosynthesis
100233112	LAR2	23.1995	24.5385	24.1058	11.9823	12.0157	11.4482	21.9582	21.161	21.7424	8.43311	7.52939	7.31078	PLR_Tp1	leucoanthocyanidin reductase 2	GO:0033788,GO:0010023	leucoanthocyanidin reductase activity|proanthocyanidin biosynthetic process	ko00941	Flavonoid biosynthesis
100233142	LDOX	63.8131	63.1183	64.716	21.6026	19.0204	19.5137	87.7668	91.5235	86.4932	54.3811	55.0669	53.3348	LDOX; At4g22880; F7H19.60	leucoanthocyanidin dioxygenase	GO:0031418,GO:0050589,GO:0046872,GO:0009718	L-ascorbic acid binding|leucocyanidin oxygenase activity|metal ion binding|anthocyanin-containing compound biosynthetic process	ko00941	Flavonoid biosynthesis
100259482	LECY1	0.774062	0.320007	0.40478	0.487665	0.555215	0.462115	0.33108	0.273007	0.310887	0.44824	0.301065	0.342712	LCY1; Synonyms=CRTL-1	lycopene epsilon cyclase, chloroplastic-like,	GO:0031969,GO:0016021,GO:0045435,GO:0004497,GO:0016705,GO:0016117,GO:0044550,GO:0016123	chloroplast membrane|integral component of membrane|lycopene epsilon cyclase activity|monooxygenase activity|oxidoreductase activity, acting on paired donors, with incorporation or reduction of molecular oxygen|carotenoid biosynthetic process|secondary metabolite biosynthetic process|xanthophyll biosynthetic process	ko00906	Carotenoid biosynthesis
100232838	LOC100232838	0	0	0.104497	0	0	0	0	0	0	0	0	0	MYB90; Synonyms=PAP2; At1g66390; T27F4.14	transcription factor MYB90	GO:0005634,GO:0003677,GO:0003700,GO:0007275,GO:0031540,GO:0006355,GO:0009753,GO:0006351	nucleus|DNA binding|transcription factor activity, sequence-specific DNA binding|multicellular organism development|regulation of anthocyanin biosynthetic process|regulation of transcription, DNA-templated|response to jasmonic acid|transcription, DNA-templated
100232840	LOC100232840	4.64707	4.06025	3.65576	3.97759	4.12426	3.88987	3.54472	2.8965	2.83442	3.23966	4.69432	4.41013	SPDSYN1; Os07g0408700, LOC_Os07g22600; OsJ_23928 {ECO:0000312|EMBL:EEE67009.1}, P0492E07.108	spermine synthase,	GO:0016768,GO:0006597	spermine synthase activity|spermine biosynthetic process	ko00270,ko00330,ko00410,ko00480	Cysteine and methionine metabolism|Arginine and proline metabolism|beta-Alanine metabolism|Glutathione metabolism
100232842	LOC100232842	12.6649	13.7243	11.9531	10.9898	12.7965	11.4787	7.37781	8.00004	7.45544	9.95383	9.69356	9.62259	GOR	glutathione reductase, chloroplastic,	GO:0009507,GO:0050660,GO:0004362,GO:0050661,GO:0045454,GO:0006749	chloroplast|flavin adenine dinucleotide binding|glutathione-disulfide reductase activity|NADP binding|cell redox homeostasis|glutathione metabolic process	ko00480	Glutathione metabolism
100232847	LOC100232847	45.6873	44.6428	43.6109	40.9731	39.8796	38.1067	55.9045	57.9598	55.7563	34.4864	34.2485	34.8345	PME24; Synonyms=ARATH24; At3g10710; T7M13.21	pectinesterase 3	GO:0005618,GO:0005768,GO:0005576,GO:0005794,GO:0000139,GO:0016020,GO:0005886,GO:0009506,GO:0005802,GO:0005774,GO:0045330,GO:0030599,GO:0046910,GO:0042545,GO:0045490	cell wall|endosome|extracellular region|Golgi apparatus|Golgi membrane|membrane|plasma membrane|plasmodesma|trans-Golgi network|vacuolar membrane|aspartyl esterase activity|pectinesterase activity|pectinesterase inhibitor activity|cell wall modification|pectin catabolic process
100232848	LOC100232848	46.7443	46.071	45.8831	30.9831	29.8942	28.6485	53.7255	55.951	53.43	60.8007	62.1601	60.2115	BGAL1; At3g13750; MMM17.1	beta-galactosidase 3	GO:0048046,GO:0005618,GO:0009505,GO:0005773,GO:0004565,GO:0030246,GO:0005975	apoplast|cell wall|plant-type cell wall|vacuole|beta-galactosidase activity|carbohydrate binding|carbohydrate metabolic process
100232851	LOC100232851	35.3045	35.569	33.5623	41.3857	42.6105	36.7377	25.9767	24.8598	25.7311	28.7259	26.8837	27.7418	SRK2C; Synonyms=OSKL4, SNRK2.8; At1g78290; F3F9.17	serine/threonine-protein kinase SAPK2	GO:0005524,GO:0004674,GO:0009738	ATP binding|protein serine/threonine kinase activity|abscisic acid-activated signaling pathway	ko04016,ko04075	MAPK signaling pathway - plant|Plant hormone signal transduction
100232855	LOC100232855	2.44184	2.79053	2.58181	1.81483	1.36776	2.27249	3.5182	3.48829	2.93808	3.64246	3.49031	3.32093	TL1	thaumatin-like protein 1b	GO:0005576,GO:0006952	extracellular region|defense response
100232856	LOC100232856	10.8064	10.6327	10.6904	7.0395	7.94236	6.35506	8.25432	10.5769	10.0192	13.2418	11.0968	12.2227	TL1	SCUTL2	GO:0048046,GO:0005618,GO:0005773,GO:0031540,GO:0046686,GO:0010224,GO:0009615,GO:0009627	apoplast|cell wall|vacuole|regulation of anthocyanin biosynthetic process|response to cadmium ion|response to UV-B|response to virus|systemic acquired resistance
100232858	LOC100232858	518.903	521.064	519.902	415.897	428.63	448.065	217.214	212.879	217.222	264.474	259.28	271.23	PDC4; At5g01320; T10O8.30	pyruvate decarboxylase 2	GO:0005829,GO:0016831,GO:0000287,GO:0004737,GO:0030976,GO:0001666	cytosol|carboxy-lyase activity|magnesium ion binding|pyruvate decarboxylase activity|thiamine pyrophosphate binding|response to hypoxia	ko00010	Glycolysis / Gluconeogenesis
100232862	LOC100232862	14.2781	13.1899	12.4901	9.77705	10.539	10.1519	8.05873	6.41218	6.86125	9.5662	9.68799	10.8686	COMT	caffeic acid O-methyltransferase,	GO:0047763,GO:0009809	caffeate O-methyltransferase activity|lignin biosynthetic process	ko00940	Phenylpropanoid biosynthesis
100232865	LOC100232865	93.0565	88.9402	83.5149	17.9167	19.3522	16.9355	33.5267	30.2941	36.4097	13.5223	14.5552	14.3503	PGIP1; At5g06860; MOJ9_3	polygalacturonase inhibiting protein	GO:0005618,GO:0005576,GO:0016020,GO:0006952	cell wall|extracellular region|membrane|defense response
100232866	LOC100232866	876.261	882.66	876.691	759.703	765.861	724.682	812.447	790.637	809.192	857.169	861.107	864.169	ACT3; Synonyms=AC3, RAC3; Os03g0836000, LOC_Os03g61970; OsJ_13270 {ECO:0000312|EMBL:EEE60254.1}, OSJNBa0096I06.10	actin-7	GO:0005618,GO:0009941,GO:0009570,GO:0005856,GO:0005829,GO:0005739,GO:0005730,GO:0005886,GO:0009506,GO:0005524,GO:0005200,GO:0051301,GO:0009733,GO:0009416,GO:0009611,GO:0048364,GO:0010053,GO:0048767,GO:0009845	cell wall|chloroplast envelope|chloroplast stroma|cytoskeleton|cytosol|mitochondrion|nucleolus|plasma membrane|plasmodesma|ATP binding|structural constituent of cytoskeleton|cell division|response to auxin|response to light stimulus|response to wounding|root development|root epidermal cell differentiation|root hair elongation|seed germination
100232872	LOC100232872	0	0	0.333885	0.366715	0	0	0	0	0	0	0	0		lipid transfer protein	GO:0008289,GO:0006869	lipid binding|lipid transport
100232874	LOC100232874	115.661	108.746	117.393	122.704	118.817	114.041	178.619	166.866	175.922	149.708	148.748	144.667	CML13; At1g12310; F5O11.2, F5O11.35	serine/threonine kinase-like	GO:0005737,GO:0005829,GO:0005634,GO:0005886,GO:0005509	cytoplasm|cytosol|nucleus|plasma membrane|calcium ion binding
100232876	LOC100232876	24.013	24.4981	24.6076	22.45	20.7897	20.1107	20.9293	20.9987	20.8597	27.1176	26.0909	25.5225		uncharacterized LOC100232876
100232877	LOC100232877	14.4002	14.981	15.6649	15.7082	13.1627	15.9573	14.0637	16.4534	14.7719	15.8144	16.1425	18.251		uncharacterized LOC100232877			ko00510	N-Glycan biosynthesis
100232878	LOC100232878	0.457929	0.174755	0.447809	0.326298	0.303073	0.161407	0.190113	0.560366	0.539915	0.495042	0.481001	0.198936	GSTU19; Synonyms=GST8; At1g78380; F3F9.11	probable glutathione S-transferase	GO:0004364,GO:0009734	glutathione transferase activity|auxin-activated signaling pathway	ko00480,ko00980,ko00982	Glutathione metabolism|Metabolism of xenobiotics by cytochrome P450|Drug metabolism - cytochrome P450
100232880	LOC100232880	0	0	0	0	0	0	0	0.144694	0	0	0	0		basic form of pathogenesis-related protein 1	GO:0005576,GO:0006952,GO:0009607	extracellular region|defense response|response to biotic stimulus	ko04016,ko04075	MAPK signaling pathway - plant|Plant hormone signal transduction
100232893	LOC100232893	22.0997	23.0554	23.1697	25.4437	23.9702	22.8718	17.5104	18.2122	16.9602	22.7637	22.2133	22.5697	CALS2; Synonyms=GSL3; At2g31960; F22D22.29	callose synthase 9,	GO:0000148,GO:0016021,GO:0003843,GO:0006075,GO:0071555,GO:0008360	1,3-beta-D-glucan synthase complex|integral component of membrane|1,3-beta-D-glucan synthase activity|(1->3)-beta-D-glucan biosynthetic process|cell wall organization|regulation of cell shape
100232896	LOC100232896	0.600464	0.253421	0.257069	0.0692624	0.0375143	0.119451	0.775356	0.796017	0.64573	0.183564	0.259001	0.406157	CYP75A5	flavonoid-3,5'-hydroxylase	GO:0005783,GO:0033772,GO:0020037,GO:0005506,GO:0009718	endoplasmic reticulum|flavonoid 3',5'-hydroxylase activity|heme binding|iron ion binding|anthocyanin-containing compound biosynthetic process	ko00941,ko00944	Flavonoid biosynthesis|Flavone and flavonol biosynthesis
100232897	LOC100232897	12.9344	13.0803	11.9895	11.1358	11.9019	12.7748	8.78601	9.90626	9.0045	11.7135	11.5374	12.4186	ATG6 {ECO:0000303|PubMed:25624505}; At3g61710 {ECO:0000312|Araport:AT3G61710}; F15G16.100 {ECO:0000312|EMBL:CAB71101.1}	beclin-1-like protein	GO:0034271,GO:0034272,GO:0000407,GO:0000045,GO:0006995,GO:0032258,GO:0050832,GO:0045324,GO:0044804,GO:0009846,GO:0006623	phosphatidylinositol 3-kinase complex, class III, type I|phosphatidylinositol 3-kinase complex, class III, type II|pre-autophagosomal structure|autophagosome assembly|cellular response to nitrogen starvation|CVT pathway|defense response to fungus|late endosome to vacuole transport|nucleophagy|pollen germination|protein targeting to vacuole	ko04215,ko04136,ko04137,ko04138,ko04140,ko04371	Apoptosis - multiple species|Autophagy - other eukaryotes|Mitophagy - animal|Autophagy - yeast|Autophagy - animal|Apelin signaling pathway
100232898	LOC100232898	18.8629	18.386	18.7226	18.8487	18.8668	18.3676	15.4495	15.8697	16.8141	18.8221	19.0384	20.6399	XYLT; At5g55500; MTE17.21	beta-(1,2)-xylosyltransferase,	GO:0005794,GO:0032580,GO:0005797,GO:0000139,GO:0016021,GO:0050513,GO:0042285,GO:0031204,GO:0006487	Golgi apparatus|Golgi cisterna membrane|Golgi medial cisterna|Golgi membrane|integral component of membrane|glycoprotein 2-beta-D-xylosyltransferase activity|xylosyltransferase activity|posttranslational protein targeting to membrane, translocation|protein N-linked glycosylation	ko00513	Various types of N-glycan biosynthesis
100232901	LOC100232901	25.5709	25.6215	26.4783	19.4408	20.879	20.0397	16.5248	15.9746	16.4137	37.6046	39.8931	38.9077	BGAL1; At3g13750; MMM17.1	beta-galactosidase BG1-like,	GO:0048046,GO:0005618,GO:0009505,GO:0005773,GO:0004565,GO:0030246,GO:0005975	apoplast|cell wall|plant-type cell wall|vacuole|beta-galactosidase activity|carbohydrate binding|carbohydrate metabolic process
100232903	LOC100232903	0.931626	0.720725	0.92492	0.382381	0.348193	0.332378	1.24851	1.14324	0.85588	0.703932	0.327285	0.81682	CEL2; At1g02800; F22D16.21	endoglucanase 1	GO:0008810,GO:0030245,GO:0009835	cellulase activity|cellulose catabolic process|fruit ripening
100232904	LOC100232904	5.52881	5.59192	5.22121	2.04757	1.8088	2.19899	11.24	11.7485	11.5909	8.43795	8.13227	8.16938	CEL2; At1g02800; F22D16.21	endoglucanase 17	GO:0005576,GO:0008810,GO:0071555,GO:0030245	extracellular region|cellulase activity|cell wall organization|cellulose catabolic process
100232905	LOC100232905	44.8891	42.2216	42.8348	13.8568	15.1183	13.3047	69.8561	64.9886	64.6111	28.3345	27.0272	27.6078	XTH16; At3g23730; MYM9.11	xyloglucan endotransglucosylase/hydrolase 2	GO:0048046,GO:0005618,GO:0004553,GO:0016762,GO:0042546,GO:0010411	apoplast|cell wall|hydrolase activity, hydrolyzing O-glycosyl compounds|xyloglucan:xyloglucosyl transferase activity|cell wall biogenesis|xyloglucan metabolic process
100232906	LOC100232906	43.001	44.7392	46.228	24.237	28.0964	25.462	93.8575	91.1743	86.9288	67.1498	64.0525	64.931	XTH5; Synonyms=EXGT-A4, XTR12; At5g13870; MAC12.33	probable xyloglucan endotransglucosylase/hydrolase protein B	GO:0048046,GO:0005618,GO:0004553,GO:0016762,GO:0042546,GO:0071555,GO:0010411	apoplast|cell wall|hydrolase activity, hydrolyzing O-glycosyl compounds|xyloglucan:xyloglucosyl transferase activity|cell wall biogenesis|cell wall organization|xyloglucan metabolic process
100232908	LOC100232908	1096.08	1057.76	1100.71	1159.34	1144.29	1152.95	1395.91	1423.47	1327.79	1201.41	1195.37	1207.12		calmodulin	GO:0005509	calcium ion binding	ko04114,ko04218,ko04014,ko04015,ko04016,ko04020,ko04022,ko04024,ko04070,ko04371	Oocyte meiosis|Cellular senescence|Ras signaling pathway|Rap1 signaling pathway|MAPK signaling pathway - plant|Calcium signaling pathway|cGMP - PKG signaling pathway|cAMP signaling pathway|Phosphatidylinositol signaling system|Apelin signaling pathway
100232909	LOC100232909	75.6626	77.0468	75.0691	64.745	68.0981	71.0244	117.909	116.639	113.242	92.4845	88.7517	90.6488	IAA27; Synonyms=PAP2; At4g29080; F19B15.110	Aux/IAA protein,	GO:0005634,GO:0043565,GO:0003700,GO:0009734,GO:0009733,GO:0006351	nucleus|sequence-specific DNA binding|transcription factor activity, sequence-specific DNA binding|auxin-activated signaling pathway|response to auxin|transcription, DNA-templated	ko04075	Plant hormone signal transduction
100232912	LOC100232912	59.0106	59.9166	60.101	69.4657	73.2341	71.4765	28.3634	29.8463	30.6225	52.1089	56.1974	52.4304	EPSPS-1	5-enolpyruvylshikimate-3-phosphate synthase	GO:0009507,GO:0003866,GO:0009073,GO:0009423,GO:0009635	chloroplast|3-phosphoshikimate 1-carboxyvinyltransferase activity|aromatic amino acid family biosynthetic process|chorismate biosynthetic process|response to herbicide	ko00400	Phenylalanine, tyrosine and tryptophan biosynthesis
100232913	LOC100232913	37.8243	38.6254	39.6827	31.3942	31.3766	31.8465	29.4157	30.4064	28.6395	33.8811	33.2113	35.9943	RBM47; BC61	nucleolin,	GO:0070937,GO:0005737,GO:0005783,GO:0071204,GO:0030529,GO:0016020,GO:0043025,GO:0005654,GO:0005634,GO:1990635,GO:0005681,GO:0003730,GO:0048027,GO:0000166,GO:0007623,GO:0006397,GO:0090367,GO:0045727,GO:0008380	CRD-mediated mRNA stability complex|cytoplasm|endoplasmic reticulum|histone pre-mRNA 3'end processing complex|intracellular ribonucleoprotein complex|membrane|neuronal cell body|nucleoplasm|nucleus|proximal dendrite|spliceosomal complex|mRNA 3'-UTR binding|mRNA 5'-UTR binding|nucleotide binding|circadian rhythm|mRNA processing|negative regulation of mRNA modification|positive regulation of transl…
100232919	LOC100232919	344.495	348.448	348.519	325.443	323.875	336.669	223.031	226.579	233.402	235.264	257.558	248.427	At5g58800 {ECO:0000312|Araport:AT5G58800}; MZN1.26 {ECO:0000312|EMBL:BAA97350.1}	NAD(P)H dehydrogenase (quinone) FQR1	GO:0010181,GO:0003955,GO:0071365,GO:0055114	FMN binding|NAD(P)H dehydrogenase (quinone) activity|cellular response to auxin stimulus|oxidation-reduction process	ko00130	Ubiquinone and other terpenoid-quinone biosynthesis
100232920	LOC100232920	263.952	260.682	261.532	216.196	207.129	207.454	241.343	247.875	235.93	224.818	214.105	227.598	ARD3; At4g14710; dl3395c, FCAALL.141	1,2-dihydroxy-3-keto-5-methylthiopentene dioxygenase 2-like	GO:0005737,GO:0005634,GO:0010309,GO:0046872,GO:0019509,GO:0006555	cytoplasm|nucleus|acireductone dioxygenase [iron(II)-requiring] activity|metal ion binding|L-methionine biosynthetic process from methylthioadenosine|methionine metabolic process	ko00270	Cysteine and methionine metabolism
100232921	LOC100232921	13.333	12.0793	14.0928	8.10364	7.50727	8.6026	10.749	9.26895	11.4257	4.98126	4.98356	5.21449	COMT1	caffeic acid 3-O-methyltransferase	GO:0047763,GO:0009809	caffeate O-methyltransferase activity|lignin biosynthetic process	ko00940	Phenylpropanoid biosynthesis
100232922	LOC100232922	0.367834	0.623381	0.474733	0.0864757	0.234136	0.116089	1.02344	1.42569	1.25451	0.356645	0.441901	0.833113	ODC; Synonyms=CUKM10	ornithine decarboxylase	GO:0004586,GO:0033387	ornithine decarboxylase activity|putrescine biosynthetic process from ornithine	ko00330,ko00480	Arginine and proline metabolism|Glutathione metabolism
100232923	LOC100232923	0	0	0	0	0	0	0	0	0	0	0	0	At4g28780; F16A16.110	GDSL esterase/lipase At4g28780	GO:0005576,GO:0016788,GO:0016042	extracellular region|hydrolase activity, acting on ester bonds|lipid catabolic process
100232924	LOC100232924	0.389723	0.710168	0.299841	0.372302	0.0885972	0.547405	0.607752	1.17933	0.552979	0.475798	0.343584	0.649673	PMDH2 {ECO:0000303|PubMed:17376163}; At5g09660; F17I14_150, MTH16.8	malate dehydrogenase, glyoxysomal	GO:0009514,GO:0030060,GO:0006097,GO:0006108,GO:0006099	glyoxysome|L-malate dehydrogenase activity|glyoxylate cycle|malate metabolic process|tricarboxylic acid cycle	ko00270,ko00020,ko00620,ko00630,ko00710	Cysteine and methionine metabolism|Citrate cycle (TCA cycle)|Pyruvate metabolism|Glyoxylate and dicarboxylate metabolism|Carbon fixation in photosynthetic organisms
100232926	LOC100232926	101.799	100.965	101.165	86.8124	93.1016	85.6527	100.014	98.6851	99.3868	97.5836	96.5135	95.5203	RPS5A; At2g37270; F3G5.6	40S ribosomal protein S5	GO:0015935,GO:0003723,GO:0003735,GO:0006412	small ribosomal subunit|RNA binding|structural constituent of ribosome|translation	ko03010	Ribosome
100232927	LOC100232927	0.0363565	0.230514	0.0392911	0.0418739	0.181857	0.226259	1.07767	0.415922	0.540092	0.878098	0.701984	1.0383	LHCA3 {ECO:0000303|PubMed:8115553}; At1g61520 {ECO:0000312|Araport:AT1G61520}; T25B24.12 {ECO:0000312|EMBL:AAD25555.1}	photosystem I chlorophyll a/b-binding protein 3-1, chloroplastic	GO:0009507,GO:0009941,GO:0009534,GO:0009535,GO:0016021,GO:0016020,GO:0009522,GO:0010287,GO:0009579,GO:0016168,GO:0046872,GO:0031409,GO:0009768,GO:0018298,GO:0009409,GO:0009735,GO:0009644,GO:0009645	chloroplast|chloroplast envelope|chloroplast thylakoid|chloroplast thylakoid membrane|integral component of membrane|membrane|photosystem I|plastoglobule|thylakoid|chlorophyll binding|metal ion binding|pigment binding|photosynthesis, light harvesting in photosystem I|protein-chromophore linkage|response to cold|response to cytokinin|response to high light intensity|response to low light intensity…	ko00196	Photosynthesis - antenna proteins
100232928	LOC100232928	43.0597	42.6696	41.2593	30.5035	33.2465	35.2849	72.9691	76.787	73.157	53.4155	51.7666	50.9936	ACO1	1-aminocyclopropane-1-carboxylate oxidase	GO:0009815,GO:0031418,GO:0046872,GO:0009693,GO:0009835	1-aminocyclopropane-1-carboxylate oxidase activity|L-ascorbic acid binding|metal ion binding|ethylene biosynthetic process|fruit ripening	ko00270	Cysteine and methionine metabolism
100232930	LOC100232930	67.2018	66.542	69.7848	66.3745	66.9219	67.5755	92.8679	93.3573	91.9991	61.5114	63.9545	64.2501	At5g59530; F2O15.26	1-aminocyclopropane-1-carboxylate oxidase homolog 1	GO:0046872,GO:0016491	metal ion binding|oxidoreductase activity
100232931	LOC100232931	41.0669	41.3031	40.941	40.3166	38.0191	42.1125	32.6002	32.4937	32.2133	42.0464	42.9675	40.0527	STT3B; At1g34130; F12G12.5	dolichyl-diphosphooligosaccharide--protein glycosyltransferase subunit STT3A	GO:0005783,GO:0016021,GO:0016020,GO:0008250,GO:0005886,GO:0004579,GO:0043687,GO:0018279,GO:0047484,GO:0009651	endoplasmic reticulum|integral component of membrane|membrane|oligosaccharyltransferase complex|plasma membrane|dolichyl-diphosphooligosaccharide-protein glycotransferase activity|post-translational protein modification|protein N-linked glycosylation via asparagine|regulation of response to osmotic stress|response to salt stress	ko04141,ko00510,ko00513	Protein processing in endoplasmic reticulum|N-Glycan biosynthesis|Various types of N-glycan biosynthesis
100232932	LOC100232932	9.82862	8.5875	9.39513	8.78014	8.71645	8.73526	10.0672	8.98195	10.8263	9.64552	9.53379	11.0564	GLO2; Synonyms=GOX1; At3g14415; MLN21.20	peroxisomal (S)-2-hydroxy-acid oxidase GLO1	GO:0048046,GO:0009507,GO:0009570,GO:0022626,GO:0016020,GO:0005634,GO:0005777,GO:0009506,GO:0010181,GO:0008891,GO:0052853,GO:0052854,GO:0052852,GO:0042742,GO:0050665,GO:0009854,GO:0009735	apoplast|chloroplast|chloroplast stroma|cytosolic ribosome|membrane|nucleus|peroxisome|plasmodesma|FMN binding|glycolate oxidase activity|long-chain-(S)-2-hydroxy-long-chain-acid oxidase activity|medium-chain-(S)-2-hydroxy-acid oxidase activity|very-long-chain-(S)-2-hydroxy-acid oxidase activity|defense response to bacterium|hydrogen peroxide biosynthetic process|oxidative photosynthetic carbon p…	ko04146,ko00630	Peroxisome|Glyoxylate and dicarboxylate metabolism
100232933	LOC100232933	23.5218	23.3012	21.1122	17.3739	17.1219	16.6424	12.1292	14.0667	13.9856	18.7117	18.5389	16.6777	HACL1; Synonyms=HPCL, HPCL2, PHYH2; HSPC279	2-hydroxyacyl-CoA lyase	GO:0005829,GO:0016831,GO:0000287,GO:0030976	cytosol|carboxy-lyase activity|magnesium ion binding|thiamine pyrophosphate binding	ko04146	Peroxisome
100232934	LOC100232934	0.333999	0.27384	0.236559	0.205612	0.178485	0.110406	0.418392	0.20304	0.0812505	0.132896	0.0770989	0.354811	lhcA-P4 {ECO:0000312|EMBL:AAF13731.1}	chlorophyll a-b binding protein 4, chloroplastic	GO:0009507,GO:0009941,GO:0009534,GO:0009535,GO:0016021,GO:0016020,GO:0009522,GO:0010287,GO:0009579,GO:0016168,GO:0046872,GO:0031409,GO:0009768,GO:0018298,GO:0009409,GO:0009644,GO:0080167,GO:0009645	chloroplast|chloroplast envelope|chloroplast thylakoid|chloroplast thylakoid membrane|integral component of membrane|membrane|photosystem I|plastoglobule|thylakoid|chlorophyll binding|metal ion binding|pigment binding|photosynthesis, light harvesting in photosystem I|protein-chromophore linkage|response to cold|response to high light intensity|response to karrikin|response to low light intensity …	ko00196	Photosynthesis - antenna proteins
100232935	LOC100232935	1.06591	0.150631	0.0766259	0.421696	0	0.421607	0.508867	0.933253	0.412871	0.352317	0.543166	0.718345	PSAN	photosystem I reaction center subunit N, chloroplastic	GO:0009535,GO:0009522,GO:0015979	chloroplast thylakoid membrane|photosystem I|photosynthesis	ko00195	Photosynthesis
100232936	LOC100232936	0	0	0	0	0.0319074	0	0	0	0	0	0	0	CMB1	MADS-box protein CMB1	GO:0005634,GO:0000977,GO:0003700,GO:0000165,GO:0045944,GO:0006351	nucleus|RNA polymerase II regulatory region sequence-specific DNA binding|transcription factor activity, sequence-specific DNA binding|MAPK cascade|positive regulation of transcription from RNA polymerase II promoter|transcription, DNA-templated
100232937	LOC100232937	7.88951	6.87792	7.51526	8.62222	8.96371	9.13894	3.59001	3.61448	4.54729	8.21199	9.92512	8.1159	RGA; Synonyms=GRS, RGA1; At2g01570; F2I9.19	DELLA protein GAI1			ko04075	Plant hormone signal transduction
100232939	LOC100232939	0	0	0	0	0	0	0	0	0	0	0	0	FLS	flavonol synthase/flavanone 3-hydroxylase	GO:0005737,GO:0045431,GO:0031418,GO:0046872,GO:0045486	cytoplasm|flavonol synthase activity|L-ascorbic acid binding|metal ion binding|naringenin 3-dioxygenase activity	ko00941	Flavonoid biosynthesis
100232941	LOC100232941	2.42402	1.94942	1.92513	1.41685	0.75951	0.652283	2.88178	2.57384	2.65185	1.13022	0.532502	0.683884	At5g39110; MXF12.14, MXF12_120	germin-like protein 3,	GO:0048046,GO:0005618,GO:0030145,GO:0045735,GO:0046564,GO:0033609	apoplast|cell wall|manganese ion binding|nutrient reservoir activity|oxalate decarboxylase activity|oxalate metabolic process
100232945	LOC100232945	0.980011	0.519006	1.14996	0.193961	0.416166	0.369348	0.145958	0.145818	0.139408	0.201121	0.312398	0.667828	PER52; Synonyms=P52; At5g05340; K18I23.14	cationic peroxidase 1	GO:0005576,GO:0020037,GO:0046872,GO:0004601,GO:0042744,GO:0006979	extracellular region|heme binding|metal ion binding|peroxidase activity|hydrogen peroxide catabolic process|response to oxidative stress	ko00940	Phenylpropanoid biosynthesis
100232946	LOC100232946	6.34905	7.31034	6.11888	7.33131	5.55119	6.18208	9.10425	7.92572	9.27267	7.15412	5.63574	6.40606	COQ1; YALI0C18755g	solanesyl diphosphate synthase 3, chloroplastic/mitochondrial,	GO:0009507,GO:0005739,GO:0009536,GO:0052924,GO:0046872,GO:0004659,GO:0050347,GO:0009793,GO:0008299,GO:0006744	chloroplast|mitochondrion|plastid|all-trans-nonaprenyl-diphosphate synthase (geranylgeranyl-diphosphate specific) activity|metal ion binding|prenyltransferase activity|trans-octaprenyltranstransferase activity|embryo development ending in seed dormancy|isoprenoid biosynthetic process|ubiquinone biosynthetic process	ko00900	Terpenoid backbone biosynthesis
100232948	LOC100232948	1.24452	1.5591	0.947297	0.516759	0.0986126	0.342619	0.682175	1.15829	0.620136	0.313544	0.620783	0.616187	PHT1-4; Synonyms=PHT4, PT2; At2g38940; T7F6.11	probable inorganic phosphate transporter 1-7,	GO:0005887,GO:0005886,GO:1901683,GO:0005315,GO:0015293,GO:1901684,GO:0006817	integral component of plasma membrane|plasma membrane|arsenate ion transmembrane transporter activity|inorganic phosphate transmembrane transporter activity|symporter activity|arsenate ion transmembrane transport|phosphate ion transport
100232954	LOC100232954	135.685	135.14	138.758	103.499	101.227	104.703	266.455	260.665	261.277	135.369	130.47	138.515	VIT_19s0014g04930; VIT_00014569001, VITISV_013313, VITISV_030783, Vv19s0014g04930	(-)-germacrene D synthase,	GO:0005737,GO:0034004,GO:0052577,GO:0000287,GO:0016114	cytoplasm|germacradienol synthase activity|germacrene-D synthase activity|magnesium ion binding|terpenoid biosynthetic process	ko00909	Sesquiterpenoid and triterpenoid biosynthesis
100232956	LOC100232956	0.0298442	0.157676	0.113202	0	0	0.0730442	0	0.052926	0	0.0182442	0	0.0929576		(-)-a-terpineol synthase,	GO:0000287,GO:0010333,GO:0016114	magnesium ion binding|terpene synthase activity|terpenoid biosynthetic process	ko00902	Monoterpenoid biosynthesis
100232957	LOC100232957	14.798	15.3125	16.7848	8.82103	9.64024	11.4071	4.97968	4.4456	4.21071	7.23266	6.61707	5.90703	WRKY45; At3g01970; F1C9.25, F28J7.30	WRKY-type DNA binding protein 1	GO:0005634,GO:0001046,GO:0003700,GO:0044212,GO:0010055,GO:0048527,GO:0000122,GO:0043620,GO:0032107,GO:0006351	nucleus|core promoter sequence-specific DNA binding|transcription factor activity, sequence-specific DNA binding|transcription regulatory region DNA binding|atrichoblast differentiation|lateral root development|negative regulation of transcription from RNA polymerase II promoter|regulation of DNA-templated transcription in response to stress|regulation of response to nutrient levels|transcription…
100232958	LOC100232958	20.5019	18.9648	18.109	18.3594	17.3156	18.7306	25.977	23.7951	22.5121	23.5707	24.5672	23.1377	At1g67300; F1N21.12	plastid hexose transporter	GO:0009941,GO:0009706,GO:0005887,GO:0005355,GO:0005351,GO:0046323,GO:0035428	chloroplast envelope|chloroplast inner membrane|integral component of plasma membrane|glucose transmembrane transporter activity|sugar:proton symporter activity|glucose import|hexose transmembrane transport
100232959	LOC100232959	30.5839	29.7241	27.0862	35.1304	35.6931	35.2883	6.37226	6.8275	5.11557	18.9611	15.0584	15.0344		dehydrin
100232960	LOC100232960	12.9066	13.8189	13.503	9.75295	11.2972	10.6663	14.2168	13.8204	14.0465	14.3827	14.2857	13.784	NHX4; At5g55470; MTE17.18	nhx1 antiporter,	GO:0016021,GO:0005886,GO:0005774,GO:0015386,GO:0015385,GO:0055075,GO:0010107,GO:0006885,GO:0090333,GO:0009651	integral component of membrane|plasma membrane|vacuolar membrane|potassium:proton antiporter activity|sodium:proton antiporter activity|potassium ion homeostasis|potassium ion import|regulation of pH|regulation of stomatal closure|response to salt stress
100232961	LOC100232961	16.7992	16.8052	17.2893	9.64173	10.1863	9.15081	21.8613	21.5575	23.7599	11.8017	11.9861	13.2018	STP13; Synonyms=MSS1; At5g26340; F9D12.17	hexose transporter HT2	GO:0005887,GO:0005355,GO:0005351,GO:0046323,GO:0035428	integral component of plasma membrane|glucose transmembrane transporter activity|sugar:proton symporter activity|glucose import|hexose transmembrane transport
100232962	LOC100232962	34.9974	34.1912	33.0901	26.0987	24.5888	27.5308	34.6479	34.2417	37.2507	29.0713	32.777	29.9793	CPN21; Synonyms=CHCPN10	20 kDa chaperonin, chloroplastic,	GO:0048046,GO:0009507,GO:0009941,GO:0009570,GO:0009535,GO:0005759,GO:0005739,GO:0009536,GO:0009579,GO:0005524,GO:0051087,GO:0005507,GO:0051082,GO:0051085,GO:1901671,GO:0046686,GO:0009409,GO:0006986	apoplast|chloroplast|chloroplast envelope|chloroplast stroma|chloroplast thylakoid membrane|mitochondrial matrix|mitochondrion|plastid|thylakoid|ATP binding|chaperone binding|copper ion binding|unfolded protein binding|chaperone mediated protein folding requiring cofactor|positive regulation of superoxide dismutase activity|response to cadmium ion|response to cold|response to unfolded protein
100232964	LOC100232964	174.892	172.608	173.343	120.303	121.831	116.343	94.2406	94.6298	92.8938	135.324	138.267	131.214	UBA1; Synonyms=MOS5; At2g30110; T27E13.15	ubiquitin-activating enzyme E1 1	GO:0005829,GO:0005634,GO:0005886,GO:0009506,GO:0005524,GO:0008641,GO:0004842,GO:0016567,GO:0046686,GO:0051707	cytosol|nucleus|plasma membrane|plasmodesma|ATP binding|small protein activating enzyme activity|ubiquitin-protein transferase activity|protein ubiquitination|response to cadmium ion|response to other organism	ko04120	Ubiquitin mediated proteolysis
100232965	LOC100232965	288.239	292.042	281.106	373.741	356.291	356.544	377.649	382.485	386.248	330.901	354.888	340.686	UBC28; Synonyms=UBC9A; At1g64230; F22C12.2	ubiquitin-conjugating enzyme E2-17 kDa,	GO:0005524,GO:0016740,GO:0016567	ATP binding|transferase activity|protein ubiquitination	ko04013,ko04120,ko04141	MAPK signaling pathway - fly|Ubiquitin mediated proteolysis|Protein processing in endoplasmic reticulum
100232969	LOC100232969	302.702	309.854	299.944	273.44	278.58	278.24	317.751	314.216	328.612	318.456	315.413	306.179		40S ribosomal protein S3a-2-like	GO:0005840,GO:0003735,GO:0006412	ribosome|structural constituent of ribosome|translation	ko03010	Ribosome
100232973	LOC100232973	13.0736	13.9915	12.7459	13.2936	13.7548	14.2141	6.66941	8.74158	6.41267	13.4195	10.3854	13.0686	MYB4; At4g38620; F20M13.180	MYB5b	GO:0005634,GO:0003677,GO:0003700,GO:0048354,GO:0010468,GO:0010214,GO:0006351,GO:0010090	nucleus|DNA binding|transcription factor activity, sequence-specific DNA binding|mucilage biosynthetic process involved in seed coat development|regulation of gene expression|seed coat development|transcription, DNA-templated|trichome morphogenesis
100232974	LOC100232974	0.174537	0.255033	0.166909	0.109434	0.118757	0.112752	0.177133	0.316595	0.177567	0.357356	0.277187	0.421841	SPS3; Synonyms=SPSB; At1g04920; F13M7.9	sucrose-phosphate synthase 1	GO:0005886,GO:0016157,GO:0046524,GO:0005986	plasma membrane|sucrose synthase activity|sucrose-phosphate synthase activity|sucrose biosynthetic process	ko00500	Starch and sucrose metabolism
100232975	LOC100232975	59.3333	63.6055	63.1412	53.3466	52.008	55.8372	57.271	58.8131	63.1408	61.9683	61.014	61.9426	FDS-1	farnesyl diphosphate synthase	GO:0005737,GO:0004161,GO:0004337,GO:0046872,GO:0006695,GO:0045337,GO:0033384	cytoplasm|dimethylallyltranstransferase activity|geranyltranstransferase activity|metal ion binding|cholesterol biosynthetic process|farnesyl diphosphate biosynthetic process|geranyl diphosphate biosynthetic process	ko00900	Terpenoid backbone biosynthesis
100232979	LOC100232979	101.586	99.6351	100.862	106.17	104.385	102.058	106.804	111.938	109.735	98.639	105.212	98.2	SIP1-1; At3g04090; T6K12.29	small basic intrinsic protein 1	GO:0016021,GO:0005215	integral component of membrane|transporter activity
100232980	LOC100232980	50.8065	48.9115	46.0078	55.2108	57.7411	51.3936	80.3623	80.0075	80.1955	70.6102	77.7049	78.8472	SDH; At5g51970; MSG15.7	L-idonate dehydrogenase,	GO:0016491,GO:0008270,GO:0046183	oxidoreductase activity|zinc ion binding|L-idonate catabolic process	ko00040,ko00051	Pentose and glucuronate interconversions|Fructose and mannose metabolism
100232985	LOC100232985	226.166	228.015	222.448	133.867	139.586	146.546	142.202	141.075	149.886	81.0754	81.8891	88.1541	CHTB3	chitinase class I	GO:0008061,GO:0004568,GO:0016998,GO:0006032,GO:0006952,GO:0000272	chitin binding|chitinase activity|cell wall macromolecule catabolic process|chitin catabolic process|defense response|polysaccharide catabolic process	ko04016,ko00520	MAPK signaling pathway - plant|Amino sugar and nucleotide sugar metabolism
100232986	LOC100232986	212.621	204.441	203.824	295.798	314.764	305.951	67.1152	65.2372	64.4003	114.104	105.644	105.419	HGN1	class I beta-1,3-glucanase	GO:0005773,GO:0042973,GO:0005975,GO:0006952	vacuole|glucan endo-1,3-beta-D-glucosidase activity|carbohydrate metabolic process|defense response
100232988	LOC100232988	60.4579	60.175	59.443	48.4935	52.08	56.6178	60.0025	56.3104	56.2972	50.5141	47.311	51.5624	URIII	urate oxidase	GO:0005777,GO:0004846,GO:0009877,GO:0006144,GO:0019628	peroxisome|urate oxidase activity|nodulation|purine nucleobase metabolic process|urate catabolic process	ko00232,ko00230	Caffeine metabolism|Purine metabolism
100232990	LOC100232990	144.657	137.223	137.125	120.525	121.55	114.127	126.077	125.741	120.757	119.107	124.094	119.221	AOC2; At3g25770; K13N2.11, K13N2_9	allene oxide cyclase	GO:0009507,GO:0046423,GO:0009734,GO:0007623,GO:0050832,GO:0080186,GO:0009908,GO:0009864,GO:0009695,GO:0006629,GO:0048573,GO:1900367,GO:0009737,GO:0009646,GO:0009637,GO:0009723,GO:0010218,GO:0042542,GO:0009625,GO:0009753,GO:0009416,GO:0010038,GO:0010114,GO:0009751,GO:0009651,GO:0033274,GO:0009611	chloroplast|allene-oxide cyclase activity|auxin-activated signaling pathway|circadian rhythm|defense response to fungus|developmental vegetative growth|flower development|induced systemic resistance, jasmonic acid mediated signaling pathway|jasmonic acid biosynthetic process|lipid metabolic process|photoperiodism, flowering|positive regulation of defense response to insect|response to abscisic ac…	ko00592	alpha-Linolenic acid metabolism
100232991	LOC100232991	11.805	12.6819	12.3884	5.31955	6.39322	5.49857	2.83288	3.29958	3.38857	1.93643	1.71465	1.51842	POT5; Synonyms=HAK5; At4g13420; T9E8.160	KUP1	GO:0016021,GO:0016020,GO:0005886,GO:0015079,GO:0009674	integral component of membrane|membrane|plasma membrane|potassium ion transmembrane transporter activity|potassium:sodium symporter activity
100232992	LOC100232992	8.97444	8.23166	8.51309	6.96491	6.25109	6.50529	11.6405	11.9787	12.0738	9.3999	8.8273	9.83256	POT8; Synonyms=HAK8, KUP8; At5g14880; T9L3_180	KUP2,	GO:0016021,GO:0005886,GO:0015079	integral component of membrane|plasma membrane|potassium ion transmembrane transporter activity
100232996	LOC100232996	0.32285	0.255344	0.219098	0.0462943	0.0497406	0.0802358	0	0	0.0439915	0	0	0	GA20OX2; Synonyms=20ox, At2353; At5g51810; MIO24.5	gibberellin 20-oxidase	GO:0005737,GO:0045544,GO:0046872,GO:0009908,GO:0009740,GO:0009686,GO:0048366,GO:0009739,GO:0048575,GO:0009826	cytoplasm|gibberellin 20-oxidase activity|metal ion binding|flower development|gibberellic acid mediated signaling pathway|gibberellin biosynthetic process|leaf development|response to gibberellin|short-day photoperiodism, flowering|unidimensional cell growth	ko00904	Diterpenoid biosynthesis
100232998	LOC100232998	97.4407	94.3627	96.4226	76.1466	73.7631	66.3518	157.225	151.007	168.027	97.2632	99.538	99.1076	GLP10; At3g62020; F21F14.190	germin-like protein 2	GO:0048046,GO:0005618,GO:0009506,GO:0030145,GO:0045735,GO:0046564,GO:0033609,GO:0010497,GO:2000280	apoplast|cell wall|plasmodesma|manganese ion binding|nutrient reservoir activity|oxalate decarboxylase activity|oxalate metabolic process|plasmodesmata-mediated intercellular transport|regulation of root development
100233005	LOC100233005	6.27572	6.6698	7.2083	7.44708	7.01596	8.2445	7.49318	8.84815	8.31212	9.11853	9.01596	8.82666	GLDH; At3g47930; T17F15.200	L-galactono-1,4-lactone dehydrogenase, mitochondrial	GO:0016021,GO:0031966,GO:0005739,GO:0009536,GO:0003885,GO:0050660,GO:0016633,GO:0080049,GO:0019853	integral component of membrane|mitochondrial membrane|mitochondrion|plastid|D-arabinono-1,4-lactone oxidase activity|flavin adenine dinucleotide binding|galactonolactone dehydrogenase activity|L-gulono-1,4-lactone dehydrogenase activity|L-ascorbic acid biosynthetic process	ko00053	Ascorbate and aldarate metabolism
100233006	LOC100233006	148.915	146.778	147.201	156.178	157.039	165.017	130.76	131.506	132.311	158.947	162.884	166.263	At3g55590; T22E16.250	mannose-1-phosphate guanylyltransferase 1	GO:0005829,GO:0005634,GO:0005525,GO:0004475,GO:0030244,GO:0042742,GO:0009298,GO:0019853,GO:0060359,GO:0009408,GO:0009753,GO:0010193,GO:0009651	cytosol|nucleus|GTP binding|mannose-1-phosphate guanylyltransferase activity|cellulose biosynthetic process|defense response to bacterium|GDP-mannose biosynthetic process|L-ascorbic acid biosynthetic process|response to ammonium ion|response to heat|response to jasmonic acid|response to ozone|response to salt stress	ko00051,ko00520	Fructose and mannose metabolism|Amino sugar and nucleotide sugar metabolism
100233007	LOC100233007	28.8468	25.7382	27.3055	49.7453	54.7488	52.3383	17.0452	14.5102	17.2942	31.5592	30.79	28.4147	MIOX5; At5g56640; MIK19.9	inositol oxygenase 1	GO:0005737,GO:0050113,GO:0005506,GO:0019310,GO:0019853	cytoplasm|inositol oxygenase activity|iron ion binding|inositol catabolic process|L-ascorbic acid biosynthetic process	ko00053,ko00562	Ascorbate and aldarate metabolism|Inositol phosphate metabolism
100233012	LOC100233012	74.1298	73.4993	72.5168	78.1367	82.997	80.8065	42.0876	44.9956	45.7536	74.0085	72.7315	74.6851	PAL6	phenylalanine ammonia-lyase G1	GO:0005737,GO:0045548,GO:0009800,GO:0006559	cytoplasm|phenylalanine ammonia-lyase activity|cinnamic acid biosynthetic process|L-phenylalanine catabolic process	ko00360,ko00940	Phenylalanine metabolism|Phenylpropanoid biosynthesis
100233013	LOC100233013	437.491	436.029	420.251	324.523	334.227	338.411	387.227	392.031	414.344	339.351	332.665	334.776	APX2; Synonyms=SS622; Os07g0694700, LOC_Os07g49400; P0627E10.14	L-ascorbate peroxidase 2, cytosolic,	GO:0009507,GO:0004130,GO:0020037,GO:0016688,GO:0046872,GO:0034599,GO:0042744,GO:0000302	chloroplast|cytochrome-c peroxidase activity|heme binding|L-ascorbate peroxidase activity|metal ion binding|cellular response to oxidative stress|hydrogen peroxide catabolic process|response to reactive oxygen species	ko00053,ko00480	Ascorbate and aldarate metabolism|Glutathione metabolism
100233020	LOC100233020	104.347	97.9251	96.9653	106.723	104.103	115.231	84.2075	84.09	80.2803	90.4188	87.6315	93.5686	RD19C {ECO:0000305}; Synonyms=RDL2 {ECO:0000303|PubMed:18708476}; At4g16190 {ECO:0000312|Araport:AT4G16190}; dl4135w {ECO:0000312|EMBL:CAB10398.1}	cysteine protease RD19A	GO:0005615,GO:0005764,GO:0000323,GO:0005634,GO:0005773,GO:0004197,GO:0042742,GO:0051603,GO:0006970,GO:0009651	extracellular space|lysosome|lytic vacuole|nucleus|vacuole|cysteine-type endopeptidase activity|defense response to bacterium|proteolysis involved in cellular protein catabolic process|response to osmotic stress|response to salt stress	ko04210,ko04142	Apoptosis|Lysosome
100233021	LOC100233021	207.728	203.879	206.586	237.522	236.801	227.167	224.574	232.153	222.517	245.292	245.904	239.846	APA2; At1g62290; F19K23.21	aspartic proteinase A1,	GO:0005829,GO:0009506,GO:0005773,GO:0004190,GO:0004175,GO:0006629,GO:0030163,GO:0006508,GO:0009735,GO:0009651	cytosol|plasmodesma|vacuole|aspartic-type endopeptidase activity|endopeptidase activity|lipid metabolic process|protein catabolic process|proteolysis|response to cytokinin|response to salt stress
100233022	LOC100233022	54.3144	54.1556	55.1487	61.1889	60.4912	72.1121	66.2894	59.6442	64.8078	71.1288	71.2195	71.3094	SCPL48; At3g45010; F14D17.80	serine carboxypeptidase-like	GO:0005773,GO:0004185,GO:0051603	vacuole|serine-type carboxypeptidase activity|proteolysis involved in cellular protein catabolic process
100233023	LOC100233023	27.7274	25.2832	28.4333	26.9251	23.7031	24.0572	10.0545	11.3016	10.3146	21.2987	22.6193	20.1617	SULTR1;1; Synonyms=HST1; At4g08620; T3F12.7	sulfate transporter,	GO:0005887,GO:0008271,GO:0015116,GO:0015293	integral component of plasma membrane|secondary active sulfate transmembrane transporter activity|sulfate transmembrane transporter activity|symporter activity
100233024	LOC100233024	765.361	769.848	756.469	568.548	607.981	602.825	821.989	792.342	799.721	828.124	844.773	835.77	GAPC2; Synonyms=GAPDH; At1g13440; T6J4.17	glyceraldehyde-3-phosphate dehydrogenase, cytosolic	GO:0005618,GO:0009507,GO:0005829,GO:0016020,GO:0005739,GO:0005730,GO:0005634,GO:0005777,GO:0005886,GO:0009506,GO:0005507,GO:0003677,GO:0004365,GO:0051287,GO:0050661,GO:0008270,GO:0042742,GO:0006094,GO:0006096,GO:0046686,GO:0006979	cell wall|chloroplast|cytosol|membrane|mitochondrion|nucleolus|nucleus|peroxisome|plasma membrane|plasmodesma|copper ion binding|DNA binding|glyceraldehyde-3-phosphate dehydrogenase (NAD+) (phosphorylating) activity|NAD binding|NADP binding|zinc ion binding|defense response to bacterium|gluconeogenesis|glycolytic process|response to cadmium ion|response to oxidative stress	ko04066,ko00010,ko00710	HIF-1 signaling pathway|Glycolysis / Gluconeogenesis|Carbon fixation in photosynthetic organisms
100233032	LOC100233032	25.1284	26.081	22.8883	19.5392	24.3622	18.4022	42.8612	38.5161	41.7318	33.9843	29.692	34.1316	NHL2 {ECO:0000303|Ref.1}; At3g11650 {ECO:0000312|Araport:AT3G11650}; T19F11.5 {ECO:0000312|EMBL:AAF02133.1}	NDR1/HIN1-like protein	GO:0046658,GO:0016021,GO:0009506,GO:0004871,GO:0051607	anchored component of plasma membrane|integral component of membrane|plasmodesma|signal transducer activity|defense response to virus
100233034	LOC100233034	91.8241	92.2602	95.477	84.8643	84.6662	76.1077	114.835	118.208	118.401	140.575	133.263	139.468	At5g28840; F7P1.20	GDP-mannose-3',5'-epimerase,	GO:0047918,GO:0051287,GO:0019853	GDP-mannose 3,5-epimerase activity|NAD binding|L-ascorbic acid biosynthetic process	ko00053,ko00520	Ascorbate and aldarate metabolism|Amino sugar and nucleotide sugar metabolism
100233035	LOC100233035	109.93	111.105	109.865	94.7979	92.2	103.116	92.9892	92.5631	89.7288	101.645	98.5769	99.4799	MDAR1 {ECO:0000303|PubMed:16146528}; At3g52880 {ECO:0000312|Araport:AT3G52880}; F8J2.50 {ECO:0000312|EMBL:CAB86892.1}	monodehydroascorbate reductase,	GO:0005737,GO:0050660,GO:0016656,GO:0045454	cytoplasm|flavin adenine dinucleotide binding|monodehydroascorbate reductase (NADH) activity|cell redox homeostasis	ko00053	Ascorbate and aldarate metabolism
100233038	LOC100233038	27.3018	26.31	27.3879	25.9328	23.9232	25.0987	22.33	27.003	26.5814	28.0908	26.8135	26.706	FIP1; At1g28200; F3H9.14	GEM-like 1,
100233039	LOC100233039	0.747297	0.895254	0.594464	0.173704	0.0622598	0.0250638	0.322228	0.548991	0.444847	0.363319	0.32261	0.37036	At1g80170; F18B13.25	polygalacturonase	GO:0005618,GO:0005576,GO:0004650,GO:0005975,GO:0071555	cell wall|extracellular region|polygalacturonase activity|carbohydrate metabolic process|cell wall organization	ko00040	Pentose and glucuronate interconversions
100233040	LOC100233040	2.39375	2.64884	1.80718	3.67675	3.78865	3.28611	2.45963	1.48642	2.03339	2.78871	3.25504	2.7437	At3g07690 {ECO:0000312|EMBL:AEE74587.1}; F17A17.3 {ECO:0000312|EMBL:AAF21179.1}, MLP3.14 {ECO:0000312|EMBL:AAF13087.1}	probable glycerol-3-phosphate dehydrogenase [NAD(+)] 1, cytosolic,	GO:0005829,GO:0009331,GO:0004367,GO:0051287,GO:0005975,GO:0046168	cytosol|glycerol-3-phosphate dehydrogenase complex|glycerol-3-phosphate dehydrogenase [NAD+] activity|NAD binding|carbohydrate metabolic process|glycerol-3-phosphate catabolic process	ko04011,ko00564	MAPK signaling pathway - yeast|Glycerophospholipid metabolism
100233041	LOC100233041	23.6272	21.0211	21.0526	27.9774	29.5934	30.3172	5.49513	5.21334	6.0054	19.5831	18.7846	17.9555	ITIH3	uncharacterized LOC100233041
100233043	LOC100233043	75.7189	76.8741	70.6762	52.669	56.6892	54.0866	65.3183	66.5929	69.3474	55.9613	54.7053	56.4342	GSTF13; At3g62760; F26K9.190	glutathione S-transferase F9	GO:0048046,GO:0009507,GO:0009570,GO:0005737,GO:0005829,GO:0005886,GO:0009506,GO:0009579,GO:0005773,GO:0005507,GO:0043295,GO:0004602,GO:0004364,GO:0006952,GO:0042742,GO:0006749,GO:0046686,GO:0010043,GO:0009407	apoplast|chloroplast|chloroplast stroma|cytoplasm|cytosol|plasma membrane|plasmodesma|thylakoid|vacuole|copper ion binding|glutathione binding|glutathione peroxidase activity|glutathione transferase activity|defense response|defense response to bacterium|glutathione metabolic process|response to cadmium ion|response to zinc ion|toxin catabolic process	ko00480,ko00980,ko00982	Glutathione metabolism|Metabolism of xenobiotics by cytochrome P450|Drug metabolism - cytochrome P450
100233044	LOC100233044	0.666124	1.11004	0.805383	0.770768	1.44408	0.283324	0.555827	0.661488	0.44736	0.577354	0.408697	0.473523	TRY; At5g53200; MFH8.14	transcription factor TRY	GO:0005634,GO:0003677,GO:0003700,GO:0007275,GO:0006355,GO:0006351,GO:0010091	nucleus|DNA binding|transcription factor activity, sequence-specific DNA binding|multicellular organism development|regulation of transcription, DNA-templated|transcription, DNA-templated|trichome branching
100233045	LOC100233045	6.29017	6.39305	5.37884	5.62424	5.56844	5.16525	5.44612	4.94792	5.24676	15.098	15.5686	15.4255	APR1; Os07g0509800, LOC_Os07g32570; P0409B11.14	5'-adenylylsulfate reductase 3, chloroplastic,	GO:0009507,GO:0051539,GO:0033741,GO:0009973,GO:0046872,GO:0004604,GO:0045454,GO:0019344,GO:0000103,GO:0019419	chloroplast|4 iron, 4 sulfur cluster binding|adenylyl-sulfate reductase (glutathione) activity|adenylyl-sulfate reductase activity|metal ion binding|phosphoadenylyl-sulfate reductase (thioredoxin) activity|cell redox homeostasis|cysteine biosynthetic process|sulfate assimilation|sulfate reduction	ko00920	Sulfur metabolism
100233046	LOC100233046	28.3019	28.1041	31.2722	25.8743	25.6512	25.7314	31.945	33.3562	33.4057	30.2464	29.5261	30.7928	OASC; Synonyms=ACS 1; At3g59760; F24G16.30	cysteine synthase, chloroplastic/chromoplastic	GO:0009570,GO:0009509,GO:0004124,GO:0016740,GO:0006535	chloroplast stroma|chromoplast|cysteine synthase activity|transferase activity|cysteine biosynthetic process from serine	ko00270,ko00920	Cysteine and methionine metabolism|Sulfur metabolism
100233047	LOC100233047	2.66989	3.0381	2.45391	1.49549	1.81428	1.75982	2.58035	3.20165	1.87193	1.68225	2.22122	2.18498	SAT4; At4g35640; F8D20.150	probable serine acetyltransferase 2	GO:0005829,GO:0009001,GO:0019344,GO:0006535	cytosol|serine O-acetyltransferase activity|cysteine biosynthetic process|cysteine biosynthetic process from serine	ko05111,ko00270,ko00920	Biofilm formation - Vibrio cholerae|Cysteine and methionine metabolism|Sulfur metabolism
100233051	LOC100233051	86.3021	75.7145	78.8356	27.0542	28.7657	25.4362	29.5851	32.1388	32.9742	31.6164	35.1306	37.3255		metallothionein-like protein type 2	GO:0046872	metal ion binding
100233054	LOC100233054	47.6887	48.4172	45.7293	50.8742	50.1258	52.0679	42.7957	40.0616	43.6461	54.1993	52.369	52.4297	At1g59790; F23H11.11	cullin-1,			ko04110,ko04111,ko04114,ko04310,ko04340,ko04341,ko04350,ko04120,ko04141	Cell cycle|Cell cycle - yeast|Oocyte meiosis|Wnt signaling pathway|Hedgehog signaling pathway|Hedgehog signaling pathway - fly|TGF-beta signaling pathway|Ubiquitin mediated proteolysis|Protein processing in endoplasmic reticulum
100233055	LOC100233055	16.787	14.8672	15.6399	13.3488	13.7888	12.4868	16.3554	16.326	16.1246	15.367	14.0263	15.1333	CUL4; At5g46210; MDE13.3	cullin-4			ko04120,ko03420	Ubiquitin mediated proteolysis|Nucleotide excision repair
100233057	LOC100233057	1.8436	2.16462	2.46151	1.53691	2.73675	1.85574	2.48454	2.21027	2.17307	2.58552	3.35636	2.90036	MLO6; At1g61560; T25B24.9	MLO-like protein 13,	GO:0016021,GO:0005886,GO:0006952,GO:0009607	integral component of membrane|plasma membrane|defense response|response to biotic stimulus
100233061	LOC100233061	130.786	131.639	128.487	131.51	128.642	126.16	195.12	193.793	191.957	135.906	128.799	130.161	MLO10; At5g65970; K2A18.3	MLO-like protein 10	GO:0016021,GO:0005886,GO:0006952,GO:0009607	integral component of membrane|plasma membrane|defense response|response to biotic stimulus
100233062	LOC100233062	2.83913	2.28053	2.73049	3.48791	3.2311	4.04241	5.27869	5.9443	5.1192	2.61592	2.55124	2.50045	MLO2; At1g11310; T28P6.4	MLO-like protein 3	GO:0016021,GO:0005886,GO:0006952,GO:0009607	integral component of membrane|plasma membrane|defense response|response to biotic stimulus
100233064	LOC100233064	0.760075	1.2071	0.9827	1.93509	1.94286	1.72982	0.58194	0.610482	0.637053	0.441067	0.529164	0.704016	MLO2; At1g11310; T28P6.4	MLO-like protein 3	GO:0016021,GO:0005886,GO:0006952,GO:0009607	integral component of membrane|plasma membrane|defense response|response to biotic stimulus
100233065	LOC100233065	69.1435	67.4268	67.5537	56.5739	55.7075	55.3295	90.6513	89.7909	92.4821	53.0041	54.3914	50.456	MLO2; At1g11310; T28P6.4	MLO-like protein 6,	GO:0016021,GO:0005886,GO:0009817	integral component of membrane|plasma membrane|defense response to fungus, incompatible interaction
100233066	LOC100233066	9.35106	10.1923	9.52314	8.77077	9.47712	8.7793	16.9047	14.126	13.7805	15.1983	13.2372	13.6536	MLO11; At5g53760; MGN6.12	MLO-like protein 11	GO:0016021,GO:0005886,GO:0006952,GO:0009607	integral component of membrane|plasma membrane|defense response|response to biotic stimulus
100233067	LOC100233067	0.277857	0.415585	0.425154	0.433571	0.379178	0.392664	0.441871	0.493419	0.49412	0.113145	0.604578	0.202407	MLO11; At5g53760; MGN6.12	MLO-like protein 4	GO:0016021,GO:0005886,GO:0006952,GO:0009607	integral component of membrane|plasma membrane|defense response|response to biotic stimulus
100233068	LOC100233068	4.28922	4.46374	4.50537	6.43865	6.24738	6.13368	5.06863	4.91502	6.16452	4.51095	4.63959	5.06936	MLO2; At1g11310; T28P6.4	MLO-like protein 4,	GO:0016021,GO:0005886,GO:0006952,GO:0009607	integral component of membrane|plasma membrane|defense response|response to biotic stimulus
100233069	LOC100233069	9.422	9.04264	9.38577	8.31552	8.13264	8.55118	11.142	11.601	12.0096	9.84669	10.7906	11.5329	BPC4; At2g21240; F7O24.4	GAGA-binding transcriptional activator BBR/BPC4-like,	GO:0005634,GO:0042803,GO:0043565,GO:0050793,GO:0006355,GO:0009723,GO:0006351	nucleus|protein homodimerization activity|sequence-specific DNA binding|regulation of developmental process|regulation of transcription, DNA-templated|response to ethylene|transcription, DNA-templated
100233070	LOC100233070	12.6382	11.9949	12.9457	11.1029	12.5202	11.4787	8.84975	9.31242	9.38973	11.9797	11.4366	11.101	BPC4; At2g21240; F7O24.4	GAGA-binding transcriptional activator BBR/BPC6-like,	GO:0005730,GO:0005634,GO:0042803,GO:0043565,GO:0006355,GO:0009723,GO:0006351	nucleolus|nucleus|protein homodimerization activity|sequence-specific DNA binding|regulation of transcription, DNA-templated|response to ethylene|transcription, DNA-templated
100233071	LOC100233071	2.79844	2.81587	3.02234	3.71388	4.39227	3.96878	2.62717	3.72532	3.10343	4.8149	4.46283	5.23545	glgA {ECO:0000255|HAMAP-Rule:MF_00484}; pc1596	starch synthase VI,	GO:0009501,GO:0009507,GO:0033201,GO:0004373,GO:0009011,GO:0019252,GO:0005982	amyloplast|chloroplast|alpha-1,4-glucan synthase activity|glycogen (starch) synthase activity|starch synthase activity|starch biosynthetic process|starch metabolic process	ko02026,ko00500	Biofilm formation - Escherichia coli|Starch and sucrose metabolism
100233076	LOC100233076	37.7177	34.9539	36.1209	7.1879	8.97198	6.55254	10.8381	10.7252	10.8613	4.21605	4.49282	5.07288		glucan endo-1,3-beta-glucosidase	GO:0042973,GO:0005975,GO:0006952,GO:0009607	glucan endo-1,3-beta-D-glucosidase activity|carbohydrate metabolic process|defense response|response to biotic stimulus
100233080	LOC100233080	374.848	371.077	368.902	414.824	420.192	409.243	368.481	372.679	370.007	383.198	378.113	369.974	SPE1; At2g16500; F1P15.12	arginine decarboxylase	GO:0008792,GO:0006527,GO:0009446,GO:0008295	arginine decarboxylase activity|arginine catabolic process|putrescine biosynthetic process|spermidine biosynthetic process	ko00330	Arginine and proline metabolism
100233082	LOC100233082	7.97718	7.79339	8.34951	7.10302	7.04626	6.84457	6.69896	7.11391	6.78205	7.5091	7.42805	7.5909	GLU1; Synonyms=GLS1; At5g04140; F21E1_60	ferredoxin-dependent glutamate synthase, chloroplastic	GO:0048046,GO:0009507,GO:0009941,GO:0009570,GO:0016020,GO:0005759,GO:0005739,GO:0051538,GO:0016041,GO:0046872,GO:0019676,GO:0006537,GO:0097054,GO:0009853,GO:0080114,GO:0009416,GO:0009744	apoplast|chloroplast|chloroplast envelope|chloroplast stroma|membrane|mitochondrial matrix|mitochondrion|3 iron, 4 sulfur cluster binding|glutamate synthase (ferredoxin) activity|metal ion binding|ammonia assimilation cycle|glutamate biosynthetic process|L-glutamate biosynthetic process|photorespiration|positive regulation of glycine hydroxymethyltransferase activity|response to light stimulus|re…	ko00630,ko00910	Glyoxylate and dicarboxylate metabolism|Nitrogen metabolism
100233083	LOC100233083	354.761	343.12	342.523	505.352	495.676	481.254	65.9121	64.7881	66.3258	234.67	231.465	239.084	STP9; At1g50310; F14I3.9	hexose transporter	GO:0016021,GO:0022891,GO:0015293,GO:0008643	integral component of membrane|substrate-specific transmembrane transporter activity|symporter activity|carbohydrate transport
100233084	LOC100233084	13.7556	14.7233	13.0297	13.874	10.4978	12.0687	11.8397	10.5557	13.6142	12.2396	13.9866	12.5376	SINAT4; At4g27880; T27E11.120	SINA1p,			ko04115,ko04013,ko04310,ko04120	p53 signaling pathway|MAPK signaling pathway - fly|Wnt signaling pathway|Ubiquitin mediated proteolysis
100233085	LOC100233085	15.8084	13.9587	15.1717	13.0903	15.08	14.9326	17.3927	16.7669	16.0864	12.4204	13.5427	12.6256	SINAT4; At4g27880; T27E11.120	SINA2p,			ko04115,ko04013,ko04310,ko04120	p53 signaling pathway|MAPK signaling pathway - fly|Wnt signaling pathway|Ubiquitin mediated proteolysis
100233087	LOC100233087	138.092	129.031	132.864	172.261	183.105	180.537	158.619	151.315	148.494	202.648	204.419	198.669	CCOAOMT	caffeoyl-CoA O-methyltransferase	GO:0042409,GO:0046872,GO:0009809	caffeoyl-CoA O-methyltransferase activity|metal ion binding|lignin biosynthetic process	ko00360,ko00940,ko00941,ko00945	Phenylalanine metabolism|Phenylpropanoid biosynthesis|Flavonoid biosynthesis|Stilbenoid, diarylheptanoid and gingerol biosynthesis
100233098	LOC100233098	0.226933	0	0.0987787	0	0	0	0	0	0	0.0543991	0	0	MYB90; Synonyms=PAP2; At1g66390; T27F4.14	transcription factor MYB90	GO:0005634,GO:0003677,GO:0003700,GO:0007275,GO:0031540,GO:0006355,GO:0009753,GO:0006351	nucleus|DNA binding|transcription factor activity, sequence-specific DNA binding|multicellular organism development|regulation of anthocyanin biosynthetic process|regulation of transcription, DNA-templated|response to jasmonic acid|transcription, DNA-templated
100233101	LOC100233101	19.4703	19.8862	20.1944	27.2337	23.9888	24.1441	14.1327	13.7287	15.1139	23.5527	22.6062	22.116	car2; SPBC21C3.08c	ornithine aminotransferase	GO:0005759,GO:0005739,GO:0042802,GO:0004587,GO:0030170,GO:0008270,GO:0019544,GO:0010121,GO:0009816,GO:0042538,GO:0051646,GO:0006593,GO:0009626,GO:0006561,GO:0009737,GO:0009733,GO:0009741,GO:0009413,GO:0009408,GO:0009753,GO:0006979,GO:0009651,GO:0009414	mitochondrial matrix|mitochondrion|identical protein binding|ornithine-oxo-acid transaminase activity|pyridoxal phosphate binding|zinc ion binding|arginine catabolic process to glutamate|arginine catabolic process to proline via ornithine|defense response to bacterium, incompatible interaction|hyperosmotic salinity response|mitochondrion localization|ornithine catabolic process|plant-type hyperse…	ko00330	Arginine and proline metabolism
100233103	LOC100233103	9.13503	8.99989	9.02301	8.58686	7.17209	7.0826	11.09	10.0853	9.32578	12.3666	12.2866	12.3932	PPCC	phosphoenolpyruvate carboxylase, housekeeping isozyme,	GO:0048046,GO:0009507,GO:0005829,GO:0008964,GO:0015977,GO:0048366,GO:0015979,GO:0006099	apoplast|chloroplast|cytosol|phosphoenolpyruvate carboxylase activity|carbon fixation|leaf development|photosynthesis|tricarboxylic acid cycle	ko00620,ko00680,ko00710,ko00720	Pyruvate metabolism|Methane metabolism|Carbon fixation in photosynthetic organisms|Carbon fixation pathways in prokaryotes
100233104	LOC100233104	42.3754	38.2338	39.2201	51.698	51.5073	55.3657	24.0605	24.7092	25.2142	31.0932	30.217	29.6952	hppA {ECO:0000255|HAMAP-Rule:MF_01129}; LA_1471	H+-pyrophosphatase	GO:0016021,GO:0005774,GO:0009678,GO:0004427,GO:0046872,GO:0015992	integral component of membrane|vacuolar membrane|hydrogen-translocating pyrophosphatase activity|inorganic diphosphatase activity|metal ion binding|proton transport	ko00190	Oxidative phosphorylation
100233113	LOC100233113	15.4398	15.3725	15.4839	7.07076	6.81625	6.57541	13.5728	15.2474	14.8017	15.7416	16.239	13.7701	PME44; Synonyms=ARATH44; At4g33220; F4I10.150	pectin methylesterase PME1	GO:0005618,GO:0005576,GO:0045330,GO:0004857,GO:0030599,GO:0042545,GO:0045490	cell wall|extracellular region|aspartyl esterase activity|enzyme inhibitor activity|pectinesterase activity|cell wall modification|pectin catabolic process	ko00040	Pentose and glucuronate interconversions
100233114	LOC100233114	364.964	368.235	374.289	357.683	368.132	385.795	256.068	237.528	243.358	401.963	371.453	386.286	AZI1; At4g12470; T1P17.60	36.4 kDa proline-rich protein
100233115	LOC100233115	307.183	305.52	297.317	409.497	421.323	464.564	161.098	161.905	162.13	310.372	306.24	301.821	DAHPS1; Os03g0389700, LOC_Os03g27230; OSJNBa0017N12.13	3-deoxy-D-arabino-heptulosonate 7-phosphate synthase 02	GO:0009507,GO:0003849,GO:0009073,GO:0009423	chloroplast|3-deoxy-7-phosphoheptulonate synthase activity|aromatic amino acid family biosynthetic process|chorismate biosynthetic process	ko02024,ko00400	Quorum sensing|Phenylalanine, tyrosine and tryptophan biosynthesis
100233116	LOC100233116	32.2568	33.8415	31.9958	36.3091	39.2064	36.2637	21.0511	19.7668	19.3152	29.4066	29.1345	30.8423	ydaF; BSU04210	uncharacterized N-acetyltransferase p20	GO:0008080	N-acetyltransferase activity
100233118	LOC100233118	5.3176	6.2919	5.96079	5.87081	7.0504	6.24092	3.54341	4.05941	4.14647	6.6875	6.84559	6.56856	TK2; QccE-13136	uncharacterized LOC100233118	GO:0005829,GO:0005634,GO:0005524,GO:0004137,GO:0008144,GO:0019206,GO:0042803,GO:0043101,GO:0043097,GO:0006220	cytosol|nucleus|ATP binding|deoxycytidine kinase activity|drug binding|nucleoside kinase activity|protein homodimerization activity|purine-containing compound salvage|pyrimidine nucleoside salvage|pyrimidine nucleotide metabolic process
100233124	LOC100233124	0	0.0292967	0	0.0317305	0	0	0	0	0.0310546	0	0	0	BURP3; Os01g0733500, LOC_Os01g53240; B1060H01.8, OsJ_03360, OSJNBb0036G09.19	RD22-like protein	GO:0005768,GO:0005794,GO:0005802,GO:0009651	endosome|Golgi apparatus|trans-Golgi network|response to salt stress
100233125	LOC100233125	90.2254	88.1433	89.8325	76.1865	74.8572	73.9429	73.5921	76.7039	73.5323	80.8924	82.2498	82.358	RPT1A; At1g53750; F22G10.2, T18A20.1	26S protease regulatory subunit 7	GO:0005737,GO:0005634,GO:0000502,GO:0005524,GO:0016787,GO:0030163	cytoplasm|nucleus|proteasome complex|ATP binding|hydrolase activity|protein catabolic process	ko03050	Proteasome
100233126	LOC100233126	81.5046	77.8265	83.0203	93.4873	99.5624	83.6901	80.4636	83.5666	83.4831	94.6891	96.7483	93.1175	LAX1; At5g01240; F7J8_220	auxin transporter-like protein 2,	GO:0016021,GO:0005886,GO:0015293,GO:0006865,GO:0009734	integral component of membrane|plasma membrane|symporter activity|amino acid transport|auxin-activated signaling pathway	ko04075	Plant hormone signal transduction
100233127	LOC100233127	67.7233	67.3746	67.7773	70.4691	71.4314	73.4121	29.143	29.7633	27.2737	65.4591	69.3033	68.1164	GRH1; Synonyms=AFB1, FBL18, GER1, LRF1; At4g03190; F4C21.11	protein TRANSPORT INHIBITOR RESPONSE 1			ko04075	Plant hormone signal transduction
100233129	LOC100233129	10.2307	10.2042	10.6448	6.94517	6.96529	5.50133	12.8372	12.5388	12.9746	7.28539	7.42448	8.13423	RAP2-10; Synonyms=ERF009; At4g36900; AP22.2, C7A10.460	drought responsive element binding protein	GO:0005634,GO:0003677,GO:0003700,GO:0009873,GO:0006351	nucleus|DNA binding|transcription factor activity, sequence-specific DNA binding|ethylene-activated signaling pathway|transcription, DNA-templated
100233130	LOC100233130	0.737812	0.865823	0.483556	0.281709	0.354451	0.281212	0.990651	0.463979	0.59136	0.295587	0.17458	0.696118	COR1.2	galacturonic acid reductase	GO:0016491,GO:0019853	oxidoreductase activity|L-ascorbic acid biosynthetic process	ko00053	Ascorbate and aldarate metabolism
100233131	LOC100233131	513.459	520.342	512.868	492.661	482.977	472.108	615.128	640.857	634.69	593.965	596.466	583.288	ATJ3; Synonyms=A3, J3; At3g44110; F26G5.60	dnaJ protein homolog,	GO:0005886,GO:0005524,GO:0046872,GO:0006457,GO:0009408	plasma membrane|ATP binding|metal ion binding|protein folding|response to heat	ko04141	Protein processing in endoplasmic reticulum
100233138	LOC100233138	20.9402	22.3977	20.7394	21.3506	22.3444	22.8233	16.6655	15.4437	16.0796	17.3167	19.0806	17.9065	BPC1; At2g01930; F23I14.2	GAGA-binding transcriptional activator BBR/BPC1-like,	GO:0005634,GO:0003677,GO:0043565,GO:0050793,GO:0006355,GO:0009723,GO:0006351	nucleus|DNA binding|sequence-specific DNA binding|regulation of developmental process|regulation of transcription, DNA-templated|response to ethylene|transcription, DNA-templated
100233139	LOC100233139	2.19079	2.83096	3.66223	2.74996	2.54815	2.78476	3.92605	4.99984	3.9665	3.66666	3.76844	3.66005	glgA2; alr0031	probable starch synthase 4, chloroplastic/amyloplastic	GO:0009501,GO:0009507,GO:0033201,GO:0004373,GO:0009011,GO:0019252,GO:0005982	amyloplast|chloroplast|alpha-1,4-glucan synthase activity|glycogen (starch) synthase activity|starch synthase activity|starch biosynthetic process|starch metabolic process
100240750	LOC100240750	4.38314	4.34456	4.42819	2.40445	2.64875	2.76719	2.76823	2.81506	2.4579	3.89135	4.32053	3.74565	WNK1; At3g04910; T9J14.14	probable serine/threonine-protein kinase WNK9	GO:0005829,GO:0016020,GO:0005524,GO:0004672,GO:0004674,GO:0007623,GO:0035556,GO:0006468	cytosol|membrane|ATP binding|protein kinase activity|protein serine/threonine kinase activity|circadian rhythm|intracellular signal transduction|protein phosphorylation
100240751	LOC100240751	0	0	0	0	0	0	0	0.0631647	0.036377	0	0	0	At3g47110; F13I12.160	putative receptor-like protein kinase At3g47110,
100240753	LOC100240753	2.20349	2.17865	2.11006	1.4638	1.35355	1.55722	2.72557	2.43366	2.27109	2.16849	2.49455	2.55862	KIN5D {ECO:0000305}; At3g45850 {ECO:0000312|Araport:AT3G45850}; F16L2_60 {ECO:0000312|EMBL:CAB82809.1}	kinesin-like protein KIN-5C	GO:0005737,GO:0005874,GO:0005819,GO:0005524,GO:0020037,GO:0005506,GO:0003777,GO:0016705,GO:0007018	cytoplasm|microtubule|spindle|ATP binding|heme binding|iron ion binding|microtubule motor activity|oxidoreductase activity, acting on paired donors, with incorporation or reduction of molecular oxygen|microtubule-based movement
100240756	LOC100240756	21.0657	22.4375	24.6197	22.6413	19.8693	19.5516	18.6429	19.8908	19.6995	19.5148	18.9951	20.394		endo-1,3;1,4-beta-D-glucanase-like	GO:0005576,GO:0016787	extracellular region|hydrolase activity
100240757	LOC100240757	0.596897	0.386299	0.64424	0.264924	0.247883	0.365338	0.354085	0.479487	0.472325	0.43151	0.457955	0.4671	At1g62670; F23N19.4, T3P18.22	uncharacterized LOC100240757,
100240759	LOC100240759	18.4999	17.6811	17.7652	20.6969	21.1384	19.7257	10.5604	9.80912	12.1923	11.378	8.2491	10.316	ADK2; At5g50370; MXI22.8	adenylate kinase 4,	GO:0005737,GO:0004017,GO:0005524,GO:0006163	cytoplasm|adenylate kinase activity|ATP binding|purine nucleotide metabolic process	ko00730,ko00230	Thiamine metabolism|Purine metabolism
100240760	LOC100240760	0.0313821	0.199555	0.135851	0	0.040742	0	0.305969	0.267776	0.253754	0.46745	0.348528	0.400817	HHT1; Synonyms=ASFT; At5g41040; MEE6.11	omega-hydroxypalmitate O-feruloyl transferase	GO:0050734,GO:0102406,GO:0052325,GO:0010345	hydroxycinnamoyltransferase activity|omega-hydroxypalmitate O-sinapoyl transferase activity|cell wall pectin biosynthetic process|suberin biosynthetic process
100240762	LOC100240762	0.981521	0.969519	0.763577	1.32937	2.05077	1.47144	0.693921	0.474323	0.629723	0.913134	0.564641	0.900549		uncharacterized LOC100240762,
100240763	LOC100240763	17.2809	18.8099	18.4113	12.7439	12.8962	13.1377	23.8911	24.376	22.0225	27.7192	27.6019	27.6274	CAX4; At5g01490; F7A7.10	vacuolar cation/proton exchanger 3,	GO:0016021,GO:0009705,GO:0005774,GO:0005773,GO:0015369,GO:0006874,GO:0030026,GO:0006882,GO:0055062,GO:0006793,GO:0051592,GO:0009624	integral component of membrane|plant-type vacuole membrane|vacuolar membrane|vacuole|calcium:proton antiporter activity|cellular calcium ion homeostasis|cellular manganese ion homeostasis|cellular zinc ion homeostasis|phosphate ion homeostasis|phosphorus metabolic process|response to calcium ion|response to nematode
100240764	LOC100240764	0	0	0	0	0	0	0	0	0	0	0	0	APF2 {ECO:0000305}; At1g01300 {ECO:0000312|Araport:AT1G01300}; F6F3.10 {ECO:0000312|EMBL:AAF97328.1}	aspartic proteinase CDR1	GO:0048046,GO:0004190,GO:0042742,GO:0030163,GO:0010310,GO:0010337	apoplast|aspartic-type endopeptidase activity|defense response to bacterium|protein catabolic process|regulation of hydrogen peroxide metabolic process|regulation of salicylic acid metabolic process
100240765	LOC100240765	43.2704	43.9116	44.2096	43.4967	45.3418	42.7341	21.8892	24.4731	20.4149	23.7503	23.2085	24.0748	NIT4; Os02g0635200, LOC_Os02g42350; OJ1626_B09.8, OsJ_007404	bifunctional nitrilase/nitrile hydratase NIT4B	GO:0047558,GO:0047427,GO:0019500,GO:0051410	3-cyanoalanine hydratase activity|cyanoalanine nitrilase activity|cyanide catabolic process|detoxification of nitrogen compound	ko00460	Cyanoamino acid metabolism
100240766	LOC100240766	0.281545	0.297662	0.318567	0.183049	0.23033	0.25517	0.353282	0.600413	0.415246	0.429628	0.474692	0.304879	MTERF8 {ECO:0000303|PubMed:23087700}; Synonyms=PTAC15 {ECO:0000303|PubMed:16326926}; At5g54180 {ECO:0000312|Araport:AT5G54180}; K18G13.5 {ECO:0000312|EMBL:BAB11580.1}	uncharacterized LOC100240766	GO:0009507,GO:0009295,GO:0009508,GO:0003690,GO:0019843,GO:0003727,GO:0009658,GO:0032502,GO:0006353,GO:0006355,GO:0042255,GO:0008380	chloroplast|nucleoid|plastid chromosome|double-stranded DNA binding|rRNA binding|single-stranded RNA binding|chloroplast organization|developmental process|DNA-templated transcription, termination|regulation of transcription, DNA-templated|ribosome assembly|RNA splicing
100240767	LOC100240767	0.17123	0.276526	0.241541	0.257993	0.441589	0.429615	0.346507	0.189858	0.424022	0.528821	0.533889	0.374953	FH11; At3g05470; F22F7.8	formin-like protein 11	GO:0016021,GO:0003779	integral component of membrane|actin binding
100240768	LOC100240768	0.267274	0.253927	0.41832	0.0622478	0.118022	0.187568	0.254362	0.141277	0.104447	0.227113	0.188299	0.0997264	PCMP-H60; At2g27610; F10A12.28, F15K20.29	pentatricopeptide repeat-containing protein At2g27610
100240770	LOC100240770	0.180587	0.309159	0.4377	0.282314	0.163537	0.164105	0.268307	0.234264	0.17348	0.313577	0.355661	0.204375	WDR62	mitogen-activated protein kinase-binding protein 1,	GO:0005814,GO:0005634,GO:0000922,GO:0021987,GO:0007052,GO:0022008	centriole|nucleus|spindle pole|cerebral cortex development|mitotic spindle organization|neurogenesis
100240773	LOC100240773	0.437692	0.832715	0.678745	0.266021	0.239285	0.323447	0.473057	0.646944	0.435553	0.542035	0.495637	0.437546	ncapd2; Synonyms=capd2, cnap1, eg7	condensin-2 complex subunit D3	GO:0000793,GO:0000777,GO:0000779,GO:0000796,GO:0042585,GO:0016020,GO:0000799,GO:0031618,GO:0003682,GO:0042393,GO:0035064,GO:0051301,GO:0051304,GO:0010032,GO:0051307,GO:0007076	condensed chromosome|condensed chromosome kinetochore|condensed chromosome, centromeric region|condensin complex|germinal vesicle|membrane|nuclear condensin complex|nuclear pericentric heterochromatin|chromatin binding|histone binding|methylated histone binding|cell division|chromosome separation|meiotic chromosome condensation|meiotic chromosome separation|mitotic chromosome condensation
100240774	LOC100240774	0.0808043	0.341105	0.174521	0	0.102788	0.72824	0	0.0958007	0.0901597	0	0	0	SWEET16 {ECO:0000303|PubMed:21107422}; At3g16690; MGL6.16	bidirectional sugar transporter SWEET17-like	GO:0016021,GO:0009705,GO:0005353,GO:0051119,GO:0070417,GO:0006995,GO:0007623,GO:1902334,GO:0015755,GO:0051260,GO:0009646,GO:0009750	integral component of membrane|plant-type vacuole membrane|fructose transmembrane transporter activity|sugar transmembrane transporter activity|cellular response to cold|cellular response to nitrogen starvation|circadian rhythm|fructose export from vacuole to cytoplasm|fructose transport|protein homooligomerization|response to absence of light|response to fructose
100240775	LOC100240775	22.3862	23.0508	22.6048	20.656	19.1786	22.4655	20.7752	19.8659	18.8596	21.581	23.6046	23.3511	ppk15; SPAC1E11.03, SPAC823.03	serine/threonine-protein kinase minibrain,	GO:0051286,GO:0005829,GO:0044732,GO:0005524,GO:0004674	cell tip|cytosol|mitotic spindle pole body|ATP binding|protein serine/threonine kinase activity
100240776	LOC100240776	4.87355	4.75091	4.25274	6.83938	5.69144	4.93459	3.89878	4.28401	3.96279	3.96057	2.26368	3.25756		uncharacterized LOC100240776
100240779	LOC100240779	26.6414	27.5207	26.2681	22.6053	23.0165	23.1484	31.5701	32.8278	32.878	25.9961	26.9305	25.7155	CMTA4; Synonyms=SR5; At1g67310; F1N21.13	calmodulin-binding transcription activator 3,	GO:0005634,GO:0043565,GO:0001077,GO:0042742,GO:0050832,GO:0010150,GO:0045944,GO:0006355,GO:0009409	nucleus|sequence-specific DNA binding|transcriptional activator activity, RNA polymerase II core promoter proximal region sequence-specific binding|defense response to bacterium|defense response to fungus|leaf senescence|positive regulation of transcription from RNA polymerase II promoter|regulation of transcription, DNA-templated|response to cold
100240780	LOC100240780	23.9169	22.318	22.6287	26.0405	25.4115	25.5897	22.8581	23.4441	23.0238	24.6355	23.804	24.2192	Topors; CG15104	uncharacterized LOC100240780	GO:0005652,GO:0005634,GO:0005700,GO:0005521,GO:0016874,GO:0061630,GO:0008270,GO:0051299,GO:0016569,GO:0007140,GO:0007060,GO:0010032,GO:0007095,GO:0071763,GO:0006997,GO:0000209,GO:0042787,GO:0006355,GO:0006351,GO:0006511	nuclear lamina|nucleus|polytene chromosome|lamin binding|ligase activity|ubiquitin protein ligase activity|zinc ion binding|centrosome separation|covalent chromatin modification|male meiosis|male meiosis chromosome segregation|meiotic chromosome condensation|mitotic G2 DNA damage checkpoint|nuclear membrane organization|nucleus organization|protein polyubiquitination|protein ubiquitination involv…
100240781	LOC100240781	0.716116	0.356821	0.486413	0.0959723	0.0521897	0.0429455	0.453985	0.243939	0.898106	0.0513445	0.133134	0.20576	ERF5; Synonyms=ERF-4, ERF4	ethylene-responsive transcription factor 5-like	GO:0005634,GO:0003677,GO:0003700,GO:0006952,GO:0009873,GO:0006351	nucleus|DNA binding|transcription factor activity, sequence-specific DNA binding|defense response|ethylene-activated signaling pathway|transcription, DNA-templated
100240784	LOC100240784	0.588758	0.559287	0.602904	0.292104	0.36516	0.303484	0.376499	0.752023	0.431007	0.495122	0.402	0.385343	DOT4 {ECO:0000303|PubMed:18643975}; Synonyms=FLV {ECO:0000303|PubMed:10394910}, PCMP-H45; At4g18750; F28A21.160	putative pentatricopeptide repeat-containing protein At5g08490,
100240785	LOC100240785	13.8884	13.5112	14.1104	11.0713	11.1787	12.7346	11.5121	9.81121	11.0418	10.2044	12.2073	10.2044		uncharacterized LOC100240785
100240786	LOC100240786	1.22244	1.11451	1.46468	0.977395	1.27012	1.07415	0.927826	1.24676	0.774009	0.803609	1.20946	0.96213	PHR1 {ECO:0000303|PubMed:11511543}; At4g28610 {ECO:0000312|Araport:AT4G28610}; T5F17.60 {ECO:0000312|EMBL:CAB81449.1}	protein PHOSPHATE STARVATION RESPONSE 1,	GO:0005634,GO:0003677,GO:0003700,GO:0006351	nucleus|DNA binding|transcription factor activity, sequence-specific DNA binding|transcription, DNA-templated
100240787	LOC100240787	25.8861	25.2455	26.8283	25.1968	23.8846	24.1623	24.7537	23.2251	24.0664	26.848	23.8469	24.8797	CPK24 {ECO:0000303|PubMed:15695435}; Os11g0171500 {ECO:0000312|EMBL:BAF27709.1}, LOC_Os11g07040 {ECO:0000312|EMBL:AAX95085.1}; OsJ_33123 {ECO:0000312|EMBL:EAZ17585.1}	calcium-dependent protein kinase SK5	GO:0005737,GO:0005634,GO:0005886,GO:0005524,GO:0005509,GO:0009931,GO:0005516,GO:0004683,GO:0009738,GO:0035556,GO:0018105,GO:0046777	cytoplasm|nucleus|plasma membrane|ATP binding|calcium ion binding|calcium-dependent protein serine/threonine kinase activity|calmodulin binding|calmodulin-dependent protein kinase activity|abscisic acid-activated signaling pathway|intracellular signal transduction|peptidyl-serine phosphorylation|protein autophosphorylation
100240788	LOC100240788	0.480778	0.270444	0.580648	0.435143	0.24116	0.564366	0.998004	0.789323	0.856468	0.791216	0.867476	0.795726		uncharacterized LOC100240788
100240790	LOC100240790	38.5452	38.1841	41.3963	34.3525	32.6056	32.4648	43.286	40.5784	39.5756	41.1354	42.5218	42.0581	ATP6V1H; CGI-11	V-type proton ATPase subunit H	GO:0009507,GO:0005794,GO:0000325,GO:0005886,GO:0005774,GO:0000221,GO:0005773,GO:0046961,GO:0015991,GO:0007035	chloroplast|Golgi apparatus|plant-type vacuole|plasma membrane|vacuolar membrane|vacuolar proton-transporting V-type ATPase, V1 domain|vacuole|proton-transporting ATPase activity, rotational mechanism|ATP hydrolysis coupled proton transport|vacuolar acidification	ko04142,ko04145,ko04150,ko00190	Lysosome|Phagosome|mTOR signaling pathway|Oxidative phosphorylation
100240792	LOC100240792	12.6707	12.7682	13.5602	12.971	12.8745	13.4407	7.33341	8.82543	8.04946	11.8469	10.4635	10.269		uncharacterized LOC100240792
100240794	LOC100240794	77.0657	76.0233	78.5444	64.367	62.8978	69.6147	29.5643	29.9515	26.8938	57.629	56.4553	55.0453	Os03g0268000, LOC_Os03g16110; OJ1364E02.17, OJA1364E02.7	serine/threonine-protein phosphatase PP1 isozyme 3,	GO:0046872,GO:0004721	metal ion binding|phosphoprotein phosphatase activity	ko04113,ko04114,ko04218,ko04810,ko04510,ko04022,ko04024,ko04390,ko03015	Meiosis - yeast|Oocyte meiosis|Cellular senescence|Regulation of actin cytoskeleton|Focal adhesion|cGMP - PKG signaling pathway|cAMP signaling pathway|Hippo signaling pathway|mRNA surveillance pathway
100240795	LOC100240795	1.23194	1.2211	1.172	1.01537	0.944781	1.16965	1.08563	1.04301	1.15055	1.50076	1.28785	1.24046	MEE40; At3g53700; F4P12_400, F5K20.2	probable pectinesterase/pectinesterase inhibitor 13,
100240796	LOC100240796	6.1799	6.02146	6.05909	4.2853	4.67299	5.3617	3.1411	4.10331	3.30382	5.09563	4.162	4.62794	At1g64890; F13O11.19	probable folate-biopterin transporter 7	GO:0016021,GO:0006810	integral component of membrane|transport
100240797	LOC100240797	10.5226	11.0098	12.0469	10.2228	10.1417	8.61316	9.30904	10.3376	10.1006	10.403	9.51163	10.5254	At1g67190; F5A8.10	F-box/LRR-repeat protein At1g67190,
100240798	LOC100240798	0	0	0	0	0	0.0197941	0	0	0	0	0	0	LAC14; At5g09360; T5E8.160	putative laccase-9	GO:0048046,GO:0005507,GO:0052716,GO:0016722,GO:0046274	apoplast|copper ion binding|hydroquinone:oxygen oxidoreductase activity|oxidoreductase activity, oxidizing metal ions|lignin catabolic process
100240801	LOC100240801	12.1395	11.9494	13.4883	16.6942	17.1857	16.0582	10.583	10.8698	9.83653	11.9181	9.40689	9.15156		secoisolariciresinol dehydrogenase-like	GO:0016491	oxidoreductase activity
100240802	LOC100240802	6.02267	5.95768	5.45223	3.80387	3.93222	4.66363	3.91929	4.26083	3.94025	4.28528	4.35298	5.19027		forkhead box protein B2
100240803	LOC100240803	36.4941	27.3371	34.6991	22.5592	24.1693	17.477	31.0187	25.433	23.0042	10.7095	13.5565	16.5113		uncharacterized LOC100240803
100240804	LOC100240804	0	0	0	0	0	0	0	0	0	0	0	0	YUC8; Synonyms=BAS3, YUCCA8; At4g28720; F16A16.170	probable indole-3-pyruvate monooxygenase YUCCA3	GO:0050660,GO:0103075,GO:0004497,GO:0004499,GO:0050661,GO:0009851,GO:0055114	flavin adenine dinucleotide binding|indole-3-pyruvate monooxygenase activity|monooxygenase activity|N,N-dimethylaniline monooxygenase activity|NADP binding|auxin biosynthetic process|oxidation-reduction process	ko00380	Tryptophan metabolism
100240805	LOC100240805	0.0620472	0	0	0.102188	0.0372041	0	0.244845	0.0684659	0.299982	0.256805	0.355722	0.146957	Mrnip {ECO:0000312|MGI:MGI:1915317}	UPF0544 protein C5orf45 homolog	GO:0005654,GO:0005634,GO:0003682,GO:0006974,GO:0006281,GO:0007095,GO:1905168,GO:0045860,GO:0071168,GO:2001032,GO:0010212	nucleoplasm|nucleus|chromatin binding|cellular response to DNA damage stimulus|DNA repair|mitotic G2 DNA damage checkpoint|positive regulation of double-strand break repair via homologous recombination|positive regulation of protein kinase activity|protein localization to chromatin|regulation of double-strand break repair via nonhomologous end joining|response to ionizing radiation
100240806	LOC100240806	6.49471	7.51692	6.67025	6.13918	4.82877	5.4882	6.65423	6.39874	6.70723	6.79296	6.22924	6.0828	LFR {ECO:0000303|PubMed:18846319}; At3g22990 {ECO:0000312|Araport:AT3G22990}; MXC7.2 {ECO:0000312|EMBL:BAB02090.1}	armadillo repeat-containing protein LFR,	GO:0090544,GO:0005634,GO:0048653,GO:0006338,GO:0009908,GO:0048366,GO:0040008	BAF-type complex|nucleus|anther development|chromatin remodeling|flower development|leaf development|regulation of growth
100240807	LOC100240807	0	0	0	0.0683987	0	0	0.0695532	0	0	0	0	0	At3g05950; F10A16.25, F2O10.9	germin-like protein subfamily 1 member 7	GO:0048046,GO:0005618,GO:0030145,GO:0045735,GO:0046564,GO:0033609	apoplast|cell wall|manganese ion binding|nutrient reservoir activity|oxalate decarboxylase activity|oxalate metabolic process
100240808	LOC100240808	15.5369	15.7012	17.0031	21.8148	20.9827	18.9845	66.6722	68.591	64.0891	55.8212	55.0591	54.8164	LAC11; At5g03260; F15A17_290, MOK16.17	laccase-4	GO:0048046,GO:0005507,GO:0052716,GO:0016491,GO:0016722,GO:0009809,GO:0046274,GO:0009834	apoplast|copper ion binding|hydroquinone:oxygen oxidoreductase activity|oxidoreductase activity|oxidoreductase activity, oxidizing metal ions|lignin biosynthetic process|lignin catabolic process|plant-type secondary cell wall biogenesis
100240809	LOC100240809	102.635	99.4195	100.192	82.4449	85.4737	79.5252	93.1763	88.3049	90.2971	100.143	97.0093	101.674	erg10; SPBC215.09c	acetyl-CoA acetyltransferase, cytosolic 1,	GO:0005829,GO:0005777,GO:0005886,GO:0003985,GO:0046872,GO:0006635,GO:0008299,GO:0009846,GO:0009860,GO:0016125	cytosol|peroxisome|plasma membrane|acetyl-CoA C-acetyltransferase activity|metal ion binding|fatty acid beta-oxidation|isoprenoid biosynthetic process|pollen germination|pollen tube growth|sterol metabolic process	ko02020,ko00280,ko00310,ko00380,ko00620,ko00630,ko00640,ko00650,ko00720,ko00071,ko00072,ko00900,ko00362	Two-component system|Valine, leucine and isoleucine degradation|Lysine degradation|Tryptophan metabolism|Pyruvate metabolism|Glyoxylate and dicarboxylate metabolism|Propanoate metabolism|Butanoate metabolism|Carbon fixation pathways in prokaryotes|Fatty acid degradation|Synthesis and degradation of ketone bodies|Terpenoid backbone biosynthesis|Benzoate degradation
100240811	LOC100240811	28.8198	30.286	29.0522	29.0381	27.1578	24.5239	23.171	22.9109	26.092	22.1964	26.5792	23.915	ydaF; BSU04210	uncharacterized N-acetyltransferase p20	GO:0008080	N-acetyltransferase activity
100240812	LOC100240812	72.2338	72.7276	71.2751	75.3517	76.8668	79.0126	78.5824	79.3973	77.6328	86.4847	86.3583	85.2216	ACBP4; At3g05420; F22F7.13	acyl-CoA-binding domain-containing protein 4,	GO:0005737,GO:0005829,GO:0005634,GO:0000062,GO:0008289,GO:0006869,GO:0009723,GO:0009753,GO:0009416,GO:0006810	cytoplasm|cytosol|nucleus|fatty-acyl-CoA binding|lipid binding|lipid transport|response to ethylene|response to jasmonic acid|response to light stimulus|transport
100240813	LOC100240813	13.1588	13.217	14.9636	16.2858	12.5744	12.7583	8.82492	9.1864	8.7497	14.4908	13.8979	15.2644	RH48; At1g63250; F9N12.13	uncharacterized LOC100240813	GO:0005524,GO:0004004,GO:0003723,GO:0010501	ATP binding|ATP-dependent RNA helicase activity|RNA binding|RNA secondary structure unwinding
100240814	LOC100240814	11.002	11.6498	10.4166	10.7091	10.4766	10.3348	6.25139	5.39883	5.61901	9.26101	8.4129	9.08908	RHF2A {ECO:0000303|PubMed:9781696}; At5g22000; T6G21.110	E3 ubiquitin-protein ligase RHF1A,
100240815	LOC100240815	19.7969	20.8398	21.7969	20.5545	20.8006	22.7728	12.4446	13.9473	15.1287	17.4213	17.335	17.8684	TOPP9; At3g05580; F18C1.15	serine/threonine-protein phosphatase PP1	GO:0046872,GO:0004722	metal ion binding|protein serine/threonine phosphatase activity	ko04113,ko04114,ko04218,ko04810,ko04510,ko04022,ko04024,ko04390,ko03015	Meiosis - yeast|Oocyte meiosis|Cellular senescence|Regulation of actin cytoskeleton|Focal adhesion|cGMP - PKG signaling pathway|cAMP signaling pathway|Hippo signaling pathway|mRNA surveillance pathway
100240818	LOC100240818	3.53119	3.48479	3.1945	3.43845	3.13517	3.70637	4.10634	3.39629	3.55784	4.28943	4.30386	4.39861	rnr1; Synonyms=vacB1; LL0942; L0323	ribonuclease II, chloroplastic/mitochondrial,	GO:0009507,GO:0005739,GO:0000175,GO:0008859,GO:0003723,GO:0009658,GO:0006364	chloroplast|mitochondrion|3'-5'-exoribonuclease activity|exoribonuclease II activity|RNA binding|chloroplast organization|rRNA processing
100240820	LOC100240820	0.664978	0.436024	0.343891	0.289933	0.287921	0.281033	0.652546	0.529716	0.522341	0.610626	0.51905	0.341707	At3g05165; T12H1.13	sugar transporter ERD6-like 16,	GO:0005887,GO:0005355,GO:0005351,GO:0046323,GO:0035428	integral component of plasma membrane|glucose transmembrane transporter activity|sugar:proton symporter activity|glucose import|hexose transmembrane transport
100240821	LOC100240821	4.11844	3.89236	2.72204	3.40455	2.88513	2.2366	2.72997	2.90465	4.3014	3.09333	3.55792	3.71672	XPNPEP3	probable Xaa-Pro aminopeptidase 3	GO:0005739,GO:0004177,GO:0030145	mitochondrion|aminopeptidase activity|manganese ion binding
100240822	LOC100240822	0	0	0	0	0	0	0	0	0	0	0	0	At1g28695; F1K23.29	uncharacterized protein At4g15970-like	GO:0043231,GO:0004519,GO:0003723,GO:0009451	intracellular membrane-bounded organelle|endonuclease activity|RNA binding|RNA modification
100240823	LOC100240823	9.71452	9.25236	9.25737	8.72442	8.50224	7.93038	8.58538	9.24975	8.57551	10.9232	9.464	10.4322	PRKAG2	sucrose nonfermenting 4-like protein,	GO:0005737,GO:0005634,GO:0030295,GO:0019887,GO:0004674,GO:0005975,GO:0042149,GO:0000266,GO:0016559,GO:0009859,GO:0046777,GO:0045859,GO:2000377	cytoplasm|nucleus|protein kinase activator activity|protein kinase regulator activity|protein serine/threonine kinase activity|carbohydrate metabolic process|cellular response to glucose starvation|mitochondrial fission|peroxisome fission|pollen hydration|protein autophosphorylation|regulation of protein kinase activity|regulation of reactive oxygen species metabolic process
100240825	LOC100240825	2.35303	2.21351	2.35234	2.21308	3.60112	2.62039	1.78172	1.46386	1.39191	1.38065	1.75897	1.55444	LBD36; Synonyms=ASL1; At5g66870; MUD21.13	LOB domain-containing protein 36,	GO:0009965,GO:0048441,GO:0009954,GO:0006355	leaf morphogenesis|petal development|proximal/distal pattern formation|regulation of transcription, DNA-templated
100240826	LOC100240826	110.832	106.836	107.346	49.2732	49.4279	50.7635	136.976	136.595	138.007	66.8616	72.9794	68.6781	CUT1 {ECO:0000303|PubMed:10330468}; Synonyms=CER6 {ECO:0000303|PubMed:11041893}, EL6, KCS6 {ECO:0000303|PubMed:18465198}; At1g68530 {ECO:0000312|Araport:AT1G68530}; T26J14.10 {ECO:0000312|EMBL:AAG52390.1}	3-ketoacyl-CoA synthase 20-like	GO:0016021,GO:0102336,GO:0102337,GO:0102338,GO:0009922,GO:0006633,GO:0006970,GO:0009611,GO:0010345	integral component of membrane|3-oxo-arachidoyl-CoA synthase activity|3-oxo-cerotoyl-CoA synthase activity|3-oxo-lignoceronyl-CoA synthase activity|fatty acid elongase activity|fatty acid biosynthetic process|response to osmotic stress|response to wounding|suberin biosynthetic process	ko00062	Fatty acid elongation
100240827	LOC100240827	311.227	312.002	309.999	284.59	285.182	267.908	189.544	197.136	195.159	241.542	237.828	235.787	LAC14; At5g09360; T5E8.160	laccase-14	GO:0048046,GO:0005507,GO:0052716,GO:0016722,GO:0009809,GO:0046274	apoplast|copper ion binding|hydroquinone:oxygen oxidoreductase activity|oxidoreductase activity, oxidizing metal ions|lignin biosynthetic process|lignin catabolic process
100240828	LOC100240828	7.3058	11.0569	8.05535	9.6381	10.9091	7.03113	7.4935	10.8248	8.2254	8.57418	5.03887	5.19635		uncharacterized LOC100240828
100240829	LOC100240829	1.48023	1.79317	1.41649	0.739193	1.1387	0.838581	1.36177	1.37099	1.79306	0.90017	0.906638	0.730753	MYB14 {ECO:0000303|PubMed:9839469}; At2g31180 {ECO:0000312|Araport:AT2G31180}; F16D14.2 {ECO:0000312|EMBL:AAD20663.1}	myb-related protein Myb4	GO:0005634,GO:0003677,GO:0006355,GO:0006351	nucleus|DNA binding|regulation of transcription, DNA-templated|transcription, DNA-templated
100240830	LOC100240830	12.298	10.8392	9.89726	10.6202	8.88529	10.7346	10.7327	12.5474	13.4077	10.2369	10.8331	12.1708	Dnttip2	rRNA-processing protein fcf2,	GO:0005730,GO:0005634,GO:0006364	nucleolus|nucleus|rRNA processing
100240831	LOC100240831	0.202861	0.234419	0.214212	0.21363	0.278901	0.309635	0.189233	0.136893	0.15618	0.377863	0.395131	0.304709	At3g14460; MOA2.6	putative disease resistance protein At3g14460,
100240833	LOC100240833	10.607	10.8842	10.4122	13.8426	14.9855	13.3193	7.18872	7.24099	8.66025	17.1766	17.9222	16.1389		hypothetical protein
100240835	LOC100240835	0.622093	0.694191	0.634789	0.733202	0.219996	1.03606	0.953393	0.740927	0.971886	0.631825	0.641961	0.693657	RPI4; At5g44520; MFC16.20	probable ribose-5-phosphate isomerase 4, chloroplastic	GO:0009507,GO:0004751,GO:0009052	chloroplast|ribose-5-phosphate isomerase activity|pentose-phosphate shunt, non-oxidative branch	ko00030,ko00710	Pentose phosphate pathway|Carbon fixation in photosynthetic organisms
100240836	LOC100240836	8.3858	7.68357	7.97019	10.2302	8.96509	9.12294	4.50055	4.05883	3.93808	6.05501	5.9579	5.36231	HEXO2; Synonyms=HEX3; At1g05590; F3F20.4	beta-hexosaminidase 2	GO:0005886,GO:0004563,GO:0015929,GO:0035251,GO:0005975	plasma membrane|beta-N-acetylhexosaminidase activity|hexosaminidase activity|UDP-glucosyltransferase activity|carbohydrate metabolic process	ko04142,ko00520,ko00511,ko00513,ko00531,ko00603,ko00604	Lysosome|Amino sugar and nucleotide sugar metabolism|Other glycan degradation|Various types of N-glycan biosynthesis|Glycosaminoglycan degradation|Glycosphingolipid biosynthesis - globo and isoglobo series|Glycosphingolipid biosynthesis - ganglio series
100240837	LOC100240837	21.6601	20.1662	20.5765	26.2264	24.4409	23.4925	13.3711	12.5722	12.5917	17.8494	18.8529	18.7193	At3g61590; F2A19.190	F-box/kelch-repeat protein At3g24760,
100240838	LOC100240838	8.58386	10.0019	8.77443	9.40345	10.8308	10.9472	8.55836	7.68421	8.01754	10.4662	9.45534	9.30409	TMEM64	TVP38/TMEM64 family membrane protein slr0305	GO:0016021,GO:0005886	integral component of membrane|plasma membrane
100240839	LOC100240839	5.33843	4.71148	4.95414	6.66269	7.54253	6.59068	3.76148	2.23593	2.78196	3.94961	3.5475	4.24489	At3g05950; F10A16.25, F2O10.9	putative germin-like protein 2-1	GO:0048046,GO:0005618,GO:0030145,GO:0045735,GO:0046564,GO:0033609	apoplast|cell wall|manganese ion binding|nutrient reservoir activity|oxalate decarboxylase activity|oxalate metabolic process
100240841	LOC100240841	0	0	0	0	0	0	0	0.0215489	0	0	0.0604731	0	At2g01680; T8O11.15	protein ACCELERATED CELL DEATH 6	GO:0030176,GO:0005887,GO:0016020,GO:0008219,GO:0071446,GO:0009816,GO:1900426,GO:1902290,GO:0016567,GO:1900150,GO:2000031,GO:0009617,GO:0050826,GO:0009416,GO:0009751,GO:0009615	integral component of endoplasmic reticulum membrane|integral component of plasma membrane|membrane|cell death|cellular response to salicylic acid stimulus|defense response to bacterium, incompatible interaction|positive regulation of defense response to bacterium|positive regulation of defense response to oomycetes|protein ubiquitination|regulation of defense response to fungus|regulation of sal…
100240843	LOC100240843	32.3756	30.4849	30.2193	38.8075	39.6937	37.6918	27.0981	28.6295	28.5433	29.7976	31.232	30.3387	PERK2; At3g24400; K7M2.20	receptor-like cytosolic serine/threonine-protein kinase RBK2,
100240845	LOC100240845	4.44302	4.04026	3.69191	8.71735	8.76297	7.33597	1.32611	1.65712	2.11196	9.54221	8.00382	8.3777	BHLH110; Synonyms=EN59; At1g27660; T22C5.11	transcription factor bHLH111	GO:0005634,GO:0001046,GO:0001228,GO:0006366	nucleus|core promoter sequence-specific DNA binding|transcriptional activator activity, RNA polymerase II transcription regulatory region sequence-specific binding|transcription from RNA polymerase II promoter
100240846	LOC100240846	0	0	0.0944308	0	0	0	0	0	0	0	0	0	TYRDC-4	tyrosine decarboxylase 1	GO:0004058,GO:0030170,GO:0004837,GO:0006520	aromatic-L-amino-acid decarboxylase activity|pyridoxal phosphate binding|tyrosine decarboxylase activity|cellular amino acid metabolic process	ko00350,ko00950	Tyrosine metabolism|Isoquinoline alkaloid biosynthesis
100240847	LOC100240847	3.48748	3.88133	4.24047	4.6659	4.14628	4.32524	5.2756	4.96976	2.68697	4.00568	3.82585	4.27898	TXNL4B; Synonyms=DIM2, DLP	thioredoxin-like protein 4B	GO:0005681,GO:0046540,GO:0005682,GO:0007049,GO:0000245	spliceosomal complex|U4/U6 x U5 tri-snRNP complex|U5 snRNP|cell cycle|spliceosomal complex assembly
100240848	LOC100240848	0.781895	0.853487	0.815238	0.82492	0.814993	0.820454	0.756918	0.88163	0.784801	0.978081	0.964994	0.950262	MTERF6 {ECO:0000303|PubMed:23087700}; Synonyms=PDE191 {ECO:0000305}; At4g38160 {ECO:0000312|Araport:AT4G38160}; F20D10.280 {ECO:0000312|EMBL:CAB37556.1}	transcription termination factor MTERF15, mitochondrial,	GO:0009507,GO:0005739,GO:0003690,GO:0003723,GO:0006353,GO:0006355,GO:0008033	chloroplast|mitochondrion|double-stranded DNA binding|RNA binding|DNA-templated transcription, termination|regulation of transcription, DNA-templated|tRNA processing
100240849	LOC100240849	1.53773	1.63258	1.32712	0.932898	1.26275	0.98615	2.0782	1.91888	2.44934	1.34205	1.47923	1.55274	CDC20-1; Synonyms=CDC20_2; At4g33270; F17M5.30	cell division cycle 20.2, cofactor of APC complex,			ko04110,ko04111,ko04113,ko04114,ko04120	Cell cycle|Cell cycle - yeast|Meiosis - yeast|Oocyte meiosis|Ubiquitin mediated proteolysis
100240850	LOC100240850	6.53723	6.65165	7.24866	7.72606	7.12385	7.48773	3.84404	4.31508	4.38721	7.62871	8.13334	8.58339	AGO2; At1g31280; T19E23.7	protein argonaute 2	GO:0030529,GO:0003729,GO:0035197,GO:0042742,GO:0051607,GO:0031047,GO:0019048,GO:0006355,GO:0006417,GO:0006351	intracellular ribonucleoprotein complex|mRNA binding|siRNA binding|defense response to bacterium|defense response to virus|gene silencing by RNA|modulation by virus of host morphology or physiology|regulation of transcription, DNA-templated|regulation of translation|transcription, DNA-templated
100240851	LOC100240851	0	0	0	0	0	0	0	0	0	0	0	0	SRM1 {ECO:0000303|PubMed:26243618}; At5g08520 {ECO:0000312|Araport:AT5G08520}	transcription factor DIVARICATA	GO:0005634,GO:0003677,GO:0048262,GO:0009908,GO:0006355,GO:0006351	nucleus|DNA binding|determination of dorsal/ventral asymmetry|flower development|regulation of transcription, DNA-templated|transcription, DNA-templated
100240854	LOC100240854	6.14106	6.74502	5.35669	10.7481	9.6831	8.49029	5.00721	5.14226	5.55891	3.55097	4.06249	3.05276	SRC2 {ECO:0000303|Ref.1}; Glyma15g16360 {ECO:0000305}	protein SRC2 homolog	GO:0005783,GO:0005789,GO:0016021,GO:0005886,GO:0000326,GO:0032586,GO:0006623	endoplasmic reticulum|endoplasmic reticulum membrane|integral component of membrane|plasma membrane|protein storage vacuole|protein storage vacuole membrane|protein targeting to vacuole
100240855	LOC100240855	0.0421736	0	0	0	0.054048	0.084231	0.100668	0	0	0	0.0464338	0.372939	BT1; Synonyms=EMB104, EMB42, SHS1; At4g32400; F8B4.100	probable mitochondrial adenine nucleotide transporter BTL3	GO:0016021,GO:0005743,GO:0005739,GO:0009536,GO:0055085	integral component of membrane|mitochondrial inner membrane|mitochondrion|plastid|transmembrane transport
100240856	LOC100240856	33.4315	33.2633	34.4778	33.6872	35.197	33.7249	25.635	24.8364	23.0898	32.8839	32.282	31.2118	EDR1; Synonyms=STY10; At1g08720; F22O13.20	serine/threonine-protein kinase CTR1,	GO:0005789,GO:0005524,GO:0004674,GO:0004712,GO:0004871,GO:0071281,GO:0009873,GO:0009686,GO:0010105,GO:0046777,GO:2000069,GO:2000035,GO:0048510,GO:0009723,GO:0009750,GO:0001666,GO:0009744,GO:0010182	endoplasmic reticulum membrane|ATP binding|protein serine/threonine kinase activity|protein serine/threonine/tyrosine kinase activity|signal transducer activity|cellular response to iron ion|ethylene-activated signaling pathway|gibberellin biosynthetic process|negative regulation of ethylene-activated signaling pathway|protein autophosphorylation|regulation of post-embryonic root development|regu…	ko04016,ko04075	MAPK signaling pathway - plant|Plant hormone signal transduction
100240857	LOC100240857	0	0	0	0	0	0	0	0	0	0.0498362	0.0447206	0	At1g67640; F12A21.22, F12B7.20	lysine histidine transporter 1	GO:0016021,GO:0005886,GO:0015171,GO:0015293,GO:0043090,GO:0080167	integral component of membrane|plasma membrane|amino acid transmembrane transporter activity|symporter activity|amino acid import|response to karrikin
100240858	LOC100240858	0.919302	1.03569	1.06391	0.736217	1.07841	1.01472	0.629619	0.778153	0.681889	1.13498	1.00933	1.04503	At1g62930; F16P17.7	pentatricopeptide repeat-containing protein At4g19440, chloroplastic,
100240859	LOC100240859	0.47972	0.686867	0.548559	0	0.107171	0.084724	0.372748	0.369873	0.320648	0	0	0.316335		(E,E)-alpha-farnesene synthase-like	GO:0000287,GO:0010334,GO:0051762	magnesium ion binding|sesquiterpene synthase activity|sesquiterpene biosynthetic process	ko00909	Sesquiterpenoid and triterpenoid biosynthesis
100240860	LOC100240860	0	0	0	0	0	0	0	0	0	0	0	0		basic 7S globulin	GO:0004190,GO:0042802,GO:0045735,GO:0030163,GO:0006508	aspartic-type endopeptidase activity|identical protein binding|nutrient reservoir activity|protein catabolic process|proteolysis
100240861	LOC100240861	23.6943	24.5153	24.4915	18.9447	19.8048	18.6412	23.8919	25.0393	22.7593	25.1872	24.7724	21.8968	VTE3; Synonyms=APG1, IE37; At3g63410; MAA21.40	2-methyl-6-phytyl-1,4-hydroquinone methyltransferase, chloroplastic	GO:0009706,GO:0016021,GO:0102550,GO:0010189	chloroplast inner membrane|integral component of membrane|2-methyl-6-geranylgeranyl-1,4-benzoquinol methyltransferase activity|vitamin E biosynthetic process	ko00130	Ubiquinone and other terpenoid-quinone biosynthesis
100240862	LOC100240862	5.86456	5.42376	5.56902	7.2036	7.30665	8.02437	10.6797	9.19818	10.1307	8.09881	7.88996	6.26358	VIT_16s0100g01030	stilbene synthase 2	GO:0005737,GO:0050350,GO:0009058,GO:0006952	cytoplasm|trihydroxystilbene synthase activity|biosynthetic process|defense response	ko00941	Flavonoid biosynthesis
100240863	LOC100240863	2.83685	2.77017	2.77847	2.55806	2.83752	2.53631	2.49051	2.2151	1.70248	3.29885	3.17631	3.06994	At5g03900; F8F6_110, MED24.20	iron-sulfur cluster biosynthesis family protein,	GO:0009941,GO:0031969,GO:0016021,GO:0005759,GO:0009536,GO:0051537,GO:0051539,GO:0008198,GO:0016226,GO:0097428,GO:0006790	chloroplast envelope|chloroplast membrane|integral component of membrane|mitochondrial matrix|plastid|2 iron, 2 sulfur cluster binding|4 iron, 4 sulfur cluster binding|ferrous iron binding|iron-sulfur cluster assembly|protein maturation by iron-sulfur cluster transfer|sulfur compound metabolic process
100240864	LOC100240864	13.4118	13.3691	13.4639	9.00985	9.0518	10.9453	29.7414	27.1792	28.5472	10.6281	13.1836	13.2493	CML38; At1g76650; F28O16.2	probable calcium-binding protein CML31	GO:0005509	calcium ion binding
100240865	LOC100240865	0.555195	0.559857	0.432065	0.227186	0.273361	0.22484	0.446354	0.505932	0.47607	0.466961	0.43278	0.459432		uncharacterized LOC100240865	GO:0004190,GO:0004519,GO:0003676,GO:0003964,GO:0008270,GO:0015074	aspartic-type endopeptidase activity|endonuclease activity|nucleic acid binding|RNA-directed DNA polymerase activity|zinc ion binding|DNA integration
100240869	LOC100240869	5.00099	4.76945	4.90403	4.36951	4.0462	4.23222	4.1472	3.49297	3.82946	4.38273	4.41574	5.44375	XPD {ECO:0000303|PubMed:16623910}; Synonyms=UVH6; At1g03190; F15K9.20	DNA repair helicase XPD	GO:0005634,GO:0051539,GO:0005524,GO:0004003,GO:0003677,GO:0046872,GO:0006281,GO:0006289,GO:0006355,GO:0009408,GO:0009411,GO:0006351	nucleus|4 iron, 4 sulfur cluster binding|ATP binding|ATP-dependent DNA helicase activity|DNA binding|metal ion binding|DNA repair|nucleotide-excision repair|regulation of transcription, DNA-templated|response to heat|response to UV|transcription, DNA-templated	ko03420,ko03022	Nucleotide excision repair|Basal transcription factors
100240870	LOC100240870	6.06628	6.31619	6.78113	8.36801	8.97081	7.82635	3.16957	3.77482	3.10123	4.19608	4.33488	4.21073		uncharacterized LOC100240870,
100240872	LOC100240872	3.65055	3.50488	3.8883	3.90997	2.59291	2.83879	4.3452	3.83058	4.06569	3.35459	3.43512	4.15504	ABCI12; At3g21580; MIL23.15	protein ABCI12, chloroplastic	GO:0009507,GO:0016021	chloroplast|integral component of membrane
100240873	LOC100240873	0.912011	0.916024	0.989052	0.656148	0.772057	0.464261	0.854869	0.604819	0.934781	0.929733	1.64185	1.08166		uncharacterized LOC100240873
100240875	LOC100240875	6.38052	5.94504	6.25846	14.8655	14.7293	12.8267	12.9429	13.297	11.5454	12.1434	12.8217	13.3678	ZIP10; At1g31260; T19E23.6	probable zinc transporter 10	GO:0016021,GO:0005886,GO:0005385,GO:0071577	integral component of membrane|plasma membrane|zinc ion transmembrane transporter activity|zinc II ion transmembrane transport
100240880	LOC100240880	11.9191	13.5797	13.7724	12.6059	11.684	15.0073	25.4601	21.0273	23.4923	17.5414	18.4152	14.782		uncharacterized LOC100240880
100240883	LOC100240883	0.570526	0.218989	0.392555	0.295882	0	0.109199	0.624019	0.479596	0.473994	0.246053	0.439819	0.190974		uncharacterized LOC100240883
100240884	LOC100240884	1.66135	1.88411	1.26919	2.16328	3.01433	2.42842	1.35758	0.99668	0.800913	0.961506	1.27143	0.731057	CYP89A9; At3g03470; T21P5.11	cytochrome P450 89A2	GO:0005789,GO:0016021,GO:0016020,GO:0020037,GO:0005506,GO:0016709,GO:0044550	endoplasmic reticulum membrane|integral component of membrane|membrane|heme binding|iron ion binding|oxidoreductase activity, acting on paired donors, with incorporation or reduction of molecular oxygen, NAD(P)H as one donor, and incorporation of one atom of oxygen|secondary metabolite biosynthetic process
100240889	LOC100240889	0.917534	0.908095	0.654799	1.45396	1.46068	1.70916	1.23342	1.36594	0.836491	0.896248	0.922429	0.954231	At1g34300; F23M19.5	putative receptor protein kinase ZmPK1	GO:0016021,GO:0005524,GO:0004674,GO:0048544	integral component of membrane|ATP binding|protein serine/threonine kinase activity|recognition of pollen
100240890	LOC100240890	5.90061	5.75279	6.18942	5.85152	5.62745	6.14203	2.69375	3.06572	3.4004	5.85839	5.16215	5.56729	dnaJ {ECO:0000255|HAMAP-Rule:MF_01152}; Synonyms=hsp40	uncharacterized LOC100240890,	GO:0005737,GO:0005524,GO:0046872,GO:0006260,GO:0006457,GO:0009408	cytoplasm|ATP binding|metal ion binding|DNA replication|protein folding|response to heat
100240893	LOC100240893	2.28407	2.31969	2.19876	2.11462	2.02708	1.79561	5.13963	5.07648	4.80878	3.47537	3.73898	4.09376	At4g27190; T24A18.140	probable disease resistance protein At4g27220,
100240894	LOC100240894	0	0	0	0	0	0	0	0.0998858	0	0	0	0	SRG1; At1g17020; F20D23.28, F6I1.30	protein SRG1-like	GO:0051213,GO:0046872,GO:0016682,GO:0010150	dioxygenase activity|metal ion binding|oxidoreductase activity, acting on diphenols and related substances as donors, oxygen as acceptor|leaf senescence
100240895	LOC100240895	32.3284	30.4777	31.8192	37.8343	36.826	35.0276	21.1548	20.3916	21.5491	30.2144	30.0053	30.8007	Mgat2	alpha-1,6-mannosyl-glycoprotein 2-beta-N-acetylglucosaminyltransferase			ko00510,ko00513	N-Glycan biosynthesis|Various types of N-glycan biosynthesis
100240896	LOC100240896	0.253332	0.23446	0.247102	0.178917	0.0543296	0.216394	0.227065	0.324602	0.26708	0.313207	0.220865	0.229849	MET2; Synonyms=METIIb; At4g08990; F23J3.20	DNA (cytosine-5)-methyltransferase 1,	GO:0005634,GO:0003682,GO:0003886,GO:0003677,GO:0010424,GO:0010216	nucleus|chromatin binding|DNA (cytosine-5-)-methyltransferase activity|DNA binding|DNA methylation on cytosine within a CG sequence|maintenance of DNA methylation	ko00270	Cysteine and methionine metabolism
100240897	LOC100240897	120.472	124.157	118.362	127.44	122.289	118.371	42.1062	42.4302	39.1932	92.9899	98.3764	96.3118		uncharacterized LOC100240897
100240899	LOC100240899	0.998046	0.946337	0.819548	1.0836	0.605539	0.710704	1.3483	1.37718	0.996158	0.917348	0.819011	0.978956	DPA; Synonyms=DP2, DP2A; At5g02470; T22P11.60	transcription factor-like protein DPA	GO:0005737,GO:0005634,GO:0005667,GO:0003677,GO:0000981,GO:0003700,GO:0007049,GO:0006357,GO:0006351	cytoplasm|nucleus|transcription factor complex|DNA binding|RNA polymerase II transcription factor activity, sequence-specific DNA binding|transcription factor activity, sequence-specific DNA binding|cell cycle|regulation of transcription from RNA polymerase II promoter|transcription, DNA-templated	ko04110,ko04350	Cell cycle|TGF-beta signaling pathway
100240900	LOC100240900	6.65645	7.33066	6.60848	5.31382	4.70493	5.08088	6.58832	6.41996	6.59205	6.2895	6.0519	5.97441	HRP1; Synonyms=NAB4, NAB5; YOL123W	heterogeneous nuclear ribonucleoprotein 1	GO:0005829,GO:0005634,GO:0005681,GO:0003729,GO:0000166,GO:0006397,GO:0051028,GO:1901000,GO:2000070,GO:0008380,GO:0010228	cytosol|nucleus|spliceosomal complex|mRNA binding|nucleotide binding|mRNA processing|mRNA transport|regulation of response to salt stress|regulation of response to water deprivation|RNA splicing|vegetative to reproductive phase transition of meristem	ko03040	Spliceosome
100240902	LOC100240902	0	0	0	0	0	0	0	0	0	0	0	0	RRA3 {ECO:0000303|PubMed:21680836}; At1g19360 {ECO:0000312|Araport:AT1G19360}; F18O14.8 {ECO:0000312|EMBL:AAF79453.1}	arabinosyltransferase RRA3	GO:0005768,GO:0005794,GO:0000139,GO:0016021,GO:0005802,GO:0016757,GO:0071555,GO:0080147	endosome|Golgi apparatus|Golgi membrane|integral component of membrane|trans-Golgi network|transferase activity, transferring glycosyl groups|cell wall organization|root hair cell development	ko00514	Other types of O-glycan biosynthesis
100240904	LOC100240904	7.78016	8.8965	8.82017	15.3734	16.4526	16.7994	3.45457	3.59144	4.41568	6.52879	8.44275	8.30632	PAL	phenylalanine ammonia-lyase-like	GO:0005737,GO:0045548,GO:0009800,GO:0006559	cytoplasm|phenylalanine ammonia-lyase activity|cinnamic acid biosynthetic process|L-phenylalanine catabolic process	ko00360,ko00940	Phenylalanine metabolism|Phenylpropanoid biosynthesis
100240905	LOC100240905	1.8712	1.44003	1.21665	2.50998	1.7384	2.11306	1.9126	2.00708	1.0468	1.61503	1.68123	1.53158		uncharacterized LOC100240905,
100240909	LOC100240909	543.934	551.762	547.517	636.929	653.507	583.143	399.501	405.362	396.638	518.618	469.117	503.476		early nodulin-75-like
100240910	LOC100240910	0.304543	0.18389	0.213082	0.251106	0.324921	0.242442	0.229136	0.300499	0.214949	0.13258	0.211433	0.135224	MYB26 {ECO:0000303|PubMed:11597504}; Synonyms=MS35 {ECO:0000303|PubMed:12753590}; At3g13890 {ECO:0000312|Araport:AT3G13890}; MDC16.1 {ECO:0000312|EMBL:BAB02319.1}	transcription factor MYB86	GO:0005634,GO:0003677,GO:0006355,GO:0006351	nucleus|DNA binding|regulation of transcription, DNA-templated|transcription, DNA-templated
100240912	LOC100240912	25.8207	24.2834	23.0781	38.7398	38.6942	39.1167	25.8488	24.0323	21.4465	31.1295	27.3458	27.8308	At5g59530; F2O15.26	1-aminocyclopropane-1-carboxylate oxidase homolog 4,	GO:0009815,GO:0051213,GO:0046872	1-aminocyclopropane-1-carboxylate oxidase activity|dioxygenase activity|metal ion binding
100240913	LOC100240913	7.05591	6.8141	7.67443	5.67672	5.28923	5.9358	11.3129	12.0827	11.3089	8.29895	9.03755	8.64658	At4g11900; T26M18.110	G-type lectin S-receptor-like serine/threonine-protein kinase At2g19130
100240915	LOC100240915	1.08609	0.974081	1.12845	1.31732	1.15677	1.03856	1.40988	1.13491	1.51755	1.71286	1.06119	1.6538	RPS1 {ECO:0000312|EMBL:AED93877.1}; At5g30510 {ECO:0000312|Araport:AT5G30510}	30S ribosomal protein S1 homolog A	GO:0005840,GO:0003723,GO:0003735,GO:0006412	ribosome|RNA binding|structural constituent of ribosome|translation	ko03010	Ribosome
100240916	LOC100240916	10.6697	10.7259	9.60286	13.9817	14.0032	13.9603	11.4161	10.6186	11.9133	12.1334	11.9993	11.0863		uncharacterized LOC100240916,
100240917	LOC100240917	2.11193	1.69761	1.62301	0.547841	0.98053	0.927035	2.00876	2.21899	2.95892	2.08373	1.29234	2.32757	TOC64	amidase 1	GO:0005737,GO:0005829,GO:0004040,GO:0016810,GO:0043864,GO:0009684	cytoplasm|cytosol|amidase activity|hydrolase activity, acting on carbon-nitrogen (but not peptide) bonds|indoleacetamide hydrolase activity|indoleacetic acid biosynthetic process	ko00330,ko00360,ko00380,ko00627,ko00643	Arginine and proline metabolism|Phenylalanine metabolism|Tryptophan metabolism|Aminobenzoate degradation|Styrene degradation
100240918	LOC100240918	145.245	145.134	143.174	171.72	166.511	165.752	135.335	142.576	134.859	137.926	140.663	136.287	CHMP5; Synonyms=C9orf83, SNF7DC2; CGI-34, HSPC177, PNAS-114, PNAS-2	charged multivesicular body protein 5	GO:0005913,GO:0005829,GO:0010008,GO:0070062,GO:0005634,GO:0000920,GO:0098609,GO:0008333,GO:0007040,GO:0007080,GO:0071985,GO:0006997,GO:0015031,GO:0010824,GO:1901673,GO:0001919,GO:0046755	cell-cell adherens junction|cytosol|endosome membrane|extracellular exosome|nucleus|cell separation after cytokinesis|cell-cell adhesion|endosome to lysosome transport|lysosome organization|mitotic metaphase plate congression|multivesicular body sorting pathway|nucleus organization|protein transport|regulation of centrosome duplication|regulation of mitotic spindle assembly|regulation of receptor…	ko04217,ko04144	Necroptosis|Endocytosis
100240921	LOC100240921	4.68892	4.66876	4.99798	4.3453	6.00949	4.26304	5.26323	6.29059	7.97848	5.62304	6.32176	5.58641	CG11539	N-acetyltransferase 9-like protein,	GO:0008080,GO:0006474	N-acetyltransferase activity|N-terminal protein amino acid acetylation
100240922	LOC100240922	17.6044	18.0966	18.6286	17.8428	16.2628	17.4446	18.1447	18.203	18.5664	21.0602	22.784	22.7206	DYM	dymeclin	GO:0005794,GO:0007030	Golgi apparatus|Golgi organization
100240924	LOC100240924	0	0	0	0.0269016	0	0	0	0.0269562	0	0	0	0	FBP	fructose-1,6-bisphosphatase, chloroplastic	GO:0009570,GO:0042132,GO:0046872,GO:0006001,GO:0019253	chloroplast stroma|fructose 1,6-bisphosphate 1-phosphatase activity|metal ion binding|fructose catabolic process|reductive pentose-phosphate cycle	ko04152,ko00010,ko00030,ko00051,ko00680,ko00710	AMPK signaling pathway|Glycolysis / Gluconeogenesis|Pentose phosphate pathway|Fructose and mannose metabolism|Methane metabolism|Carbon fixation in photosynthetic organisms
100240925	LOC100240925	145.232	157.847	154.876	188.867	185.86	185.044	177.546	187.69	184.507	147.324	151.35	159.535	SBT3.10 {ECO:0000303|PubMed:16193095}; At4g10530 {ECO:0000312|Araport:AT4G10530}; F3H7.13 {ECO:0000312|EMBL:AAD03437.1}, F7L13.110 {ECO:0000312|EMBL:CAB40046.1}	subtilisin-like protease SBT3.6	GO:0005618,GO:0005576,GO:0004252	cell wall|extracellular region|serine-type endopeptidase activity
100240926	LOC100240926	0	0	0	0	0	0.0370735	0	0	0.0808709	0	0	0.0445918	PNAE	salicylic acid-binding protein 2	GO:0016298,GO:0080031,GO:0008152,GO:0009862	lipase activity|methyl salicylate esterase activity|metabolic process|systemic acquired resistance, salicylic acid mediated signaling pathway	ko00901	Indole alkaloid biosynthesis
100240927	LOC100240927	34.5659	35.6233	36.8093	34.69	33.8576	34.4976	35.1184	34.0649	36.3693	42.8005	44.2001	44.627	AGPS1	glucose-1-phosphate adenylyltransferase small subunit, chloroplastic	GO:0009507,GO:0005524,GO:0008878,GO:0005978,GO:0019252	chloroplast|ATP binding|glucose-1-phosphate adenylyltransferase activity|glycogen biosynthetic process|starch biosynthetic process	ko02026,ko00500,ko00520	Biofilm formation - Escherichia coli|Starch and sucrose metabolism|Amino sugar and nucleotide sugar metabolism
100240928	LOC100240928	2.55767	3.79407	3.1348	3.1405	3.46358	2.66781	6.27482	7.72354	6.49805	6.9984	7.20531	5.6885	PSAD2; At1g03130; F10O3_4	photosystem I reaction center subunit II, chloroplastic-like	GO:0009535,GO:0009538,GO:0015979	chloroplast thylakoid membrane|photosystem I reaction center|photosynthesis	ko00195	Photosynthesis
100240929	LOC100240929	755.823	783.632	765.994	917.063	907.343	980.677	909.067	905.156	933.727	792.085	800.049	819.118	SRP	stress-related protein
100240931	LOC100240931	2.08237	2.60278	2.61842	2.1523	1.90252	1.57863	1.42064	0.85683	0.969707	0.665232	1.06039	0.401315		subtilisin inhibitor 1-like	GO:0004867,GO:0009611	serine-type endopeptidase inhibitor activity|response to wounding
100240933	LOC100240933	53.3636	49.9355	58.5615	61.4343	62.3242	57.4047	45.001	45.8255	42.2247	53.0644	51.8692	55.0459	BPM4; At3g03740; F20H23.23	BTB/POZ and MATH domain-containing protein 1,			ko04340,ko04341	Hedgehog signaling pathway|Hedgehog signaling pathway - fly
100240938	LOC100240938	20.6733	19.2389	18.825	18.2368	16.6934	18.9551	23.0836	23.147	23.4055	22.3781	23.8754	23.0267	At1g54610; T22H22.5	probable serine/threonine-protein kinase At1g54610	GO:0005634,GO:0005524,GO:0004693,GO:0006468	nucleus|ATP binding|cyclin-dependent protein serine/threonine kinase activity|protein phosphorylation
100240939	LOC100240939	393.592	392.962	387.684	429.271	431.913	452.169	272.959	280.575	283.14	322.133	338.338	332.901	ACLA-1; At1g10670; F20B24.11	ATP-citrate synthase alpha chain protein 2,	GO:0009346,GO:0005829,GO:0005524,GO:0003878,GO:0006085,GO:0006633	citrate lyase complex|cytosol|ATP binding|ATP citrate synthase activity|acetyl-CoA biosynthetic process|fatty acid biosynthetic process	ko00020,ko00720	Citrate cycle (TCA cycle)|Carbon fixation pathways in prokaryotes
100240940	LOC100240940	99.2317	100.72	98.8932	100.155	100.924	106.237	74.0076	75.8382	78.5819	105.666	104.006	108.076	KIN13B {ECO:0000305}; Synonyms=KINESIN-13B {ECO:0000303|PubMed:25232944}; At3g16060 {ECO:0000312|Araport:AT3G16060, ECO:0000312|EMBL:AEE75767.1}; MSL1.9 {ECO:0000312|EMBL:BAB02671.1}	kinesin-like protein KIN-13A	GO:0005795,GO:0005871,GO:0005874,GO:0005886,GO:0009531,GO:0005524,GO:0016887,GO:0003777,GO:0016049,GO:0090058,GO:0007019,GO:0007018,GO:0009834,GO:1903338,GO:0010090	Golgi stack|kinesin complex|microtubule|plasma membrane|secondary cell wall|ATP binding|ATPase activity|microtubule motor activity|cell growth|metaxylem development|microtubule depolymerization|microtubule-based movement|plant-type secondary cell wall biogenesis|regulation of cell wall organization or biogenesis|trichome morphogenesis
100240941	LOC100240941	11.3	11.7737	13.3142	14.6151	14.4048	14.3936	13.5224	12.7761	11.8178	11.4532	12.1339	12.9252	SRK2E; Synonyms=OST1, SNRK2.6; At4g33950; F17I5.140	serine/threonine-protein kinase SRK2I,	GO:0005737,GO:0005829,GO:0005634,GO:0005524,GO:0016301,GO:0004672,GO:0004674,GO:0009738,GO:0035556,GO:0010029,GO:0009737,GO:0009739,GO:0006970,GO:0009651,GO:0009414	cytoplasm|cytosol|nucleus|ATP binding|kinase activity|protein kinase activity|protein serine/threonine kinase activity|abscisic acid-activated signaling pathway|intracellular signal transduction|regulation of seed germination|response to abscisic acid|response to gibberellin|response to osmotic stress|response to salt stress|response to water deprivation	ko04016,ko04075	MAPK signaling pathway - plant|Plant hormone signal transduction
100240942	LOC100240942	3.25475	3.38397	3.7872	2.85366	3.15459	3.49211	3.30279	3.53793	3.39664	3.49861	3.82562	4.02716	At3g63320; F16M2.170, MAA21.1	probable protein phosphatase 2C 51,	GO:0016021,GO:0046872,GO:0004722	integral component of membrane|metal ion binding|protein serine/threonine phosphatase activity
100240944	LOC100240944	64.3639	60.7456	61.4053	62.0369	61.5935	67.778	49.3985	51.6581	47.6482	57.1064	56.6154	56.6433	At3g17250; MGD8.13, MGD8.8	probable protein phosphatase 2C 49	GO:0046872,GO:0004722	metal ion binding|protein serine/threonine phosphatase activity
100240945	LOC100240945	3.22195	3.32389	3.53174	2.51466	2.7002	2.6172	2.71191	2.19101	2.53891	1.13648	1.40525	1.39209	At5g24080; MZF18.3	G-type lectin S-receptor-like serine/threonine-protein kinase LECRK3	GO:0016021,GO:0005886,GO:0005524,GO:0030246,GO:0004674,GO:0006952,GO:0006468	integral component of membrane|plasma membrane|ATP binding|carbohydrate binding|protein serine/threonine kinase activity|defense response|protein phosphorylation
100240946	LOC100240946	1.71923	1.25952	0.953623	0.588797	0.631456	0.566091	1.54358	1.71925	1.62806	0.882877	1.38811	1.27662		uncharacterized LOC100240946,
100240949	LOC100240949	0.036561	0	0	0	0	0	0	0	0	0	0	0	OXSR1 {ECO:0000250|UniProtKB:O95747}; Synonyms=OSR1	serine/threonine-protein kinase BLUS1	GO:0005829,GO:0005524,GO:0046872,GO:0004702,GO:1902456	cytosol|ATP binding|metal ion binding|signal transducer, downstream of receptor, with serine/threonine kinase activity|regulation of stomatal opening
100240950	LOC100240950	26.2689	23.8977	23.6675	24.1412	24.5347	24.3973	15.1418	15.8222	13.5739	21.3588	21.342	21.9196	RH52; At3g58570; F14P22.160	DEAD-box ATP-dependent RNA helicase 37	GO:0005777,GO:0005524,GO:0004004,GO:0003723,GO:0010501	peroxisome|ATP binding|ATP-dependent RNA helicase activity|RNA binding|RNA secondary structure unwinding
100240952	LOC100240952	0	0.0986374	0.0509713	0	0	0	0	0	0	0	0	0		blue copper protein	GO:0009055,GO:0046872,GO:0055114	electron carrier activity|metal ion binding|oxidation-reduction process
100240953	LOC100240953	0	0	0	0	0	0	0	0	0	0	0	0	BHLH52; Synonyms=EN124; At1g30670; T5I8.12	transcription factor bHLH52	GO:0005634,GO:0001046,GO:0003700,GO:0001228,GO:0006355,GO:0006366	nucleus|core promoter sequence-specific DNA binding|transcription factor activity, sequence-specific DNA binding|transcriptional activator activity, RNA polymerase II transcription regulatory region sequence-specific binding|regulation of transcription, DNA-templated|transcription from RNA polymerase II promoter
100240955	LOC100240955	29.6808	28.1174	28.519	25.6348	26.9223	28.4141	25.7559	24.5568	26.5822	27.464	28.0196	25.9624	At5g06770; MPH15.13	zinc finger CCCH domain-containing protein 14-like	GO:0003677,GO:0046872,GO:0003723	DNA binding|metal ion binding|RNA binding
100240956	LOC100240956	3.58925	3.03903	3.76989	4.03543	4.3176	4.52156	4.3321	3.83688	3.39508	4.53563	3.65561	4.53961	UGT80B1; Synonyms=TT15; At1g43620; T10P12.7	sterol 3-beta-glucosyltransferase UGT80A2,	GO:0043231,GO:0016020,GO:0005886,GO:0051507,GO:0102203,GO:0102202,GO:0016906,GO:0009813,GO:0052696,GO:0030259,GO:0048316,GO:0016126,GO:0016125	intracellular membrane-bounded organelle|membrane|plasma membrane|beta-sitosterol UDP-glucosyltransferase activity|brassicasterol glucosyltransferase activity|soladodine glucosyltransferase activity|sterol 3-beta-glucosyltransferase activity|flavonoid biosynthetic process|flavonoid glucuronidation|lipid glycosylation|seed development|sterol biosynthetic process|sterol metabolic process
100240957	LOC100240957	2.46943	2.29897	2.01153	2.57672	2.06787	1.1886	5.35436	5.58259	5.42796	3.58124	3.73278	3.88277	At3g05180; T12H1.15	GDSL esterase/lipase At1g54790	GO:0005576,GO:0016788,GO:0016042	extracellular region|hydrolase activity, acting on ester bonds|lipid catabolic process
100240959	LOC100240959	0.870199	0.613323	1.00207	0.767697	0.669772	0.911652	2.17046	2.48034	2.72042	0.864596	1.27854	0.95538	PSBQ1; Synonyms=PSBQ, PSBQA; At4g21280; F7J7.220, T6K22.20	oxygen-evolving enhancer protein 3, chloroplastic	GO:0048046,GO:0009507,GO:0009570,GO:0009534,GO:0009535,GO:0019898,GO:0009654,GO:0009579,GO:0031977,GO:0005509,GO:0015979	apoplast|chloroplast|chloroplast stroma|chloroplast thylakoid|chloroplast thylakoid membrane|extrinsic component of membrane|photosystem II oxygen evolving complex|thylakoid|thylakoid lumen|calcium ion binding|photosynthesis	ko00195	Photosynthesis
100240961	LOC100240961	0	0	0	0	0	0	0	0	0	0	0	0	CDC20-1; Synonyms=CDC20_2; At4g33270; F17M5.30	cell division cycle 20.1, cofactor of APC complex-like			ko04110,ko04111,ko04113,ko04114,ko04120	Cell cycle|Cell cycle - yeast|Meiosis - yeast|Oocyte meiosis|Ubiquitin mediated proteolysis
100240962	LOC100240962	2.62577	2.89459	2.9952	2.36904	2.76819	2.3842	5.25049	5.03391	5.69174	5.64641	5.08877	5.29745	At2g14510; T13P21.11	probable LRR receptor-like serine/threonine-protein kinase At1g67720,
100240963	LOC100240963	3.55384	3.8512	3.57234	3.37067	2.94843	4.25729	3.87481	3.65839	3.81856	2.28986	2.58181	3.50392		uncharacterized LOC100240963,
100240964	LOC100240964	0.237667	0.131428	0.109266	0.117077	0.0840933	0.0880699	0.170122	0.234849	0.161247	0.219462	0.0847724	0.166404	ACA10; At4g29900; F27B13.140	putative calcium-transporting ATPase 13, plasma membrane-type	GO:0005887,GO:0043231,GO:0005524,GO:0005388,GO:0046872	integral component of plasma membrane|intracellular membrane-bounded organelle|ATP binding|calcium-transporting ATPase activity|metal ion binding
100240965	LOC100240965	3.78872	3.49219	3.12321	3.00079	3.30687	3.08375	2.20661	1.77481	1.41244	2.86123	3.04095	3.78634		uncharacterized LOC100240965,
100240966	LOC100240966	0.574259	0.82508	0.626118	0.848684	0.628387	0.720206	0.373752	0.47561	0.42579	0.334025	0.347031	0.540251	LAC14; At5g09360; T5E8.160	laccase-15-like	GO:0048046,GO:0005507,GO:0052716,GO:0016722,GO:0009809,GO:0046274,GO:0010023,GO:0046688	apoplast|copper ion binding|hydroquinone:oxygen oxidoreductase activity|oxidoreductase activity, oxidizing metal ions|lignin biosynthetic process|lignin catabolic process|proanthocyanidin biosynthetic process|response to copper ion
100240968	LOC100240968	0.0427804	0.0150512	0.061465	0	0	0	0.0170593	0.0337101	0.0479731	0.0173917	0	0	KIN1 {ECO:0000303|PubMed:24667993}; Synonyms=PSS1 {ECO:0000303|PubMed:25330379}; At3g63480 {ECO:0000312|Araport:AT3G63480}; MAA21_110 {ECO:0000312|EMBL:CAB87801.1}	kinesin-like protein KIN-1,	GO:0005874,GO:0005524,GO:0003777,GO:0042803,GO:0007018,GO:0009555,GO:0048316	microtubule|ATP binding|microtubule motor activity|protein homodimerization activity|microtubule-based movement|pollen development|seed development
100240969	LOC100240969	5.77594	5.42769	6.39105	4.71574	5.60052	5.38265	4.81979	5.57165	5.23525	5.18364	5.83057	5.0008		uncharacterized LOC100240969
100240970	LOC100240970	80.3898	65.6049	67.1242	113.466	124.792	111.242	140.085	165.857	159.641	97.1292	108.84	101.723	ERF3; Synonyms=ERF-5, ERF5	ethylene-responsive transcription factor 11	GO:0005634,GO:0003677,GO:0003700,GO:0006952,GO:0009873,GO:0006351	nucleus|DNA binding|transcription factor activity, sequence-specific DNA binding|defense response|ethylene-activated signaling pathway|transcription, DNA-templated
100240971	LOC100240971	4.99736	5.08138	5.05569	6.02628	6.47662	6.78577	5.87481	6.99378	7.11534	6.4834	6.06689	6.21299	IQM6 {ECO:0000303|Ref.3}; At3g58480 {ECO:0000312|Araport:AT3G58480}; F14P22.70 {ECO:0000312|EMBL:CAB68186.1}	IQ domain-containing protein IQM3,	GO:0005737,GO:0005634	cytoplasm|nucleus
100240972	LOC100240972	0.20252	0.2806	0.218972	0.259586	0.279847	0.335281	0.150816	0.112078	0.250034	0.0956513	0.0859335	0.23726	At3g47110; F13I12.160	probable LRR receptor-like serine/threonine-protein kinase At3g47570
100240974	LOC100240974	0.0691426	0	0	0	0	0	0	0	0	0	0	0	SAUR24 {ECO:0000303|PubMed:12036261}; At5g18080 {ECO:0000312|Araport:AT5G18080}; MRG7.3 {ECO:0000312|EMBL:BAB09466.1}	auxin-responsive protein SAUR23-like	GO:0005886,GO:0009734,GO:0007275,GO:0040008	plasma membrane|auxin-activated signaling pathway|multicellular organism development|regulation of growth	ko04075	Plant hormone signal transduction
100240975	LOC100240975	2.28887	2.58256	2.67741	3.12093	3.00752	3.10035	2.26895	2.85117	2.42343	2.36911	3.40021	3.17966	MYB44; Synonyms=MYBR1; At5g67300; K8K14.2	transcription factor RAX1	GO:0003677,GO:0003700,GO:0009751	DNA binding|transcription factor activity, sequence-specific DNA binding|response to salicylic acid
100240976	LOC100240976	3.79247	4.26922	4.33788	4.39647	4.76694	5.18955	5.63276	3.7501	5.56503	5.51085	4.59315	5.00242	HDA9; At3g44680; T18B22.80	histone deacetylase 9,	GO:0005634,GO:0032041,GO:0010187,GO:0006355,GO:0006351	nucleus|NAD-dependent histone deacetylase activity (H3-K14 specific)|negative regulation of seed germination|regulation of transcription, DNA-templated|transcription, DNA-templated	ko04110,ko04330	Cell cycle|Notch signaling pathway
100240978	LOC100240978	77.6682	76.6627	77.2597	74.7293	72.0748	75.6758	78.108	73.7595	77.1659	89.9732	87.9287	89.307	SPL1; At2g47070/At2g47080; F14M4.9/F14M4.10	squamosa promoter-binding-like protein 14	GO:0005737,GO:0005634,GO:0005886,GO:0003677,GO:0046872,GO:0003700,GO:0042742,GO:0045893,GO:0006355,GO:0006351	cytoplasm|nucleus|plasma membrane|DNA binding|metal ion binding|transcription factor activity, sequence-specific DNA binding|defense response to bacterium|positive regulation of transcription, DNA-templated|regulation of transcription, DNA-templated|transcription, DNA-templated
100240979	LOC100240979	397.989	394.639	395.904	390.997	404.039	378.881	337.579	341.473	340.062	396.128	393.301	390.326	ATR2; Synonyms=AR2; At4g30210; F9N11.60	NADPH--cytochrome P450 reductase	GO:0009507,GO:0005783,GO:0005789,GO:0016021,GO:0030586,GO:0010181,GO:0003958,GO:0009698	chloroplast|endoplasmic reticulum|endoplasmic reticulum membrane|integral component of membrane|[methionine synthase] reductase activity|FMN binding|NADPH-hemoprotein reductase activity|phenylpropanoid metabolic process
100240980	LOC100240980	8.95457	8.91412	8.50769	8.00934	7.52178	6.96388	5.38357	5.43052	5.09107	7.64076	7.77276	7.89271	Kri1	protein KRI1 homolog,	GO:0030686,GO:0005730,GO:0000447	90S preribosome|nucleolus|endonucleolytic cleavage in ITS1 to separate SSU-rRNA from 5.8S rRNA and LSU-rRNA from tricistronic rRNA transcript (SSU-rRNA, 5.8S rRNA, LSU-rRNA)
100240981	LOC100240981	16.7049	17.2328	18.85	16.7027	16.5083	16.6972	17.8755	15.7882	15.0346	15.6001	18.0656	17.5526		sporulation protein RMD1
100240982	LOC100240982	34.2976	32.7708	30.5934	31.3663	31.3318	30.7174	22.8932	23.0178	22.7208	31.5935	32.2164	30.7622	EPS15L1; Synonyms=EPS15R	epidermal growth factor receptor substrate 15	GO:0005737,GO:0010008,GO:0043231,GO:0016020,GO:0005634,GO:0005886,GO:0009506,GO:0005509,GO:0005525,GO:0016787,GO:0006897,GO:0051260,GO:0032956	cytoplasm|endosome membrane|intracellular membrane-bounded organelle|membrane|nucleus|plasma membrane|plasmodesma|calcium ion binding|GTP binding|hydrolase activity|endocytosis|protein homooligomerization|regulation of actin cytoskeleton organization
100240983	LOC100240983	3.7819	3.57685	4.29653	4.87386	4.61898	4.20975	8.53596	8.51042	9.24029	6.25879	5.91429	5.55728	APO1; At1g64810; F13O11.11	APO protein 3, mitochondrial,	GO:0005739,GO:0003723	mitochondrion|RNA binding
100240984	LOC100240984	184.665	185.592	183.877	154.423	157.895	152.953	178.03	181.472	179.608	127.491	131.592	123.257	GATL2; At3g50760; F18B3.40, T3A5.140	probable galacturonosyltransferase-like 1	GO:0005794,GO:0000139,GO:0016021,GO:0047262,GO:0016757,GO:0071555,GO:0045489,GO:0000271	Golgi apparatus|Golgi membrane|integral component of membrane|polygalacturonate 4-alpha-galacturonosyltransferase activity|transferase activity, transferring glycosyl groups|cell wall organization|pectin biosynthetic process|polysaccharide biosynthetic process
100240985	LOC100240985	30.0066	30.2028	28.9721	27.0203	27.7349	27.12	23.5539	25.1967	24.1297	32.1983	32.0108	31.9719	NCOR2; Synonyms=CTG26	uncharacterized LOC100240985,	GO:0016580,GO:0003677,GO:0016922,GO:0046966,GO:0003714,GO:0016569,GO:0000122,GO:0006351	Sin3 complex|DNA binding|ligand-dependent nuclear receptor binding|thyroid hormone receptor binding|transcription corepressor activity|covalent chromatin modification|negative regulation of transcription from RNA polymerase II promoter|transcription, DNA-templated
100240986	LOC100240986	1.01067	1.24694	1.281	2.60194	1.83084	2.00415	0.873227	1.49141	0.868724	1.3774	1.21565	2.10344	Anxa4; Synonyms=Anx4	annexin A3	GO:0030424,GO:0030425,GO:0070062,GO:0043025,GO:0030670,GO:0005886,GO:0042581,GO:0005509,GO:0005544,GO:0019834,GO:0031100,GO:0042742,GO:0021766,GO:0043312,GO:0006909,GO:0045766,GO:0051054,GO:0010595,GO:0051091,GO:0051384,GO:0070848	axon|dendrite|extracellular exosome|neuronal cell body|phagocytic vesicle membrane|plasma membrane|specific granule|calcium ion binding|calcium-dependent phospholipid binding|phospholipase A2 inhibitor activity|animal organ regeneration|defense response to bacterium|hippocampus development|neutrophil degranulation|phagocytosis|positive regulation of angiogenesis|positive regulation of DNA metabol…
100240987	LOC100240987	69.7741	78.9507	72.4421	70.4586	76.4137	64.8655	100.757	101.582	103.503	54.7398	54.5126	57.4395		uncharacterized LOC100240987
100240988	LOC100240988	10.1414	8.84817	9.83921	12.2109	11.6903	9.17995	6.31008	7.49163	5.80412	10.2085	9.55205	11.1371	SPBC1711.05	suppressor protein SRP40	GO:0005737,GO:0005730,GO:0005654,GO:0005524,GO:0034512,GO:0034513,GO:0005525,GO:0008139,GO:0019904,GO:0003700,GO:0008134,GO:0033979,GO:0008284,GO:0045893,GO:0042306,GO:0006970	cytoplasm|nucleolus|nucleoplasm|ATP binding|box C/D snoRNA binding|box H/ACA snoRNA binding|GTP binding|nuclear localization sequence binding|protein domain specific binding|transcription factor activity, sequence-specific DNA binding|transcription factor binding|box H/ACA snoRNA metabolic process|positive regulation of cell proliferation|positive regulation of transcription, DNA-templated|regula…
100240993	LOC100240993	4.91957	3.21945	3.52449	2.52791	3.24201	4.05293	9.3586	6.57382	9.57516	4.86551	3.95509	5.3152	At5g43822; MQD19.18	uncharacterized protein At5g43822
100240994	LOC100240994	0.60324	0.577451	0.941606	0.437682	0.63857	0.418487	0.268064	0.330128	0.338018	0.802729	0.573005	0.399138	HBI1; Synonyms=BHLH64, EN79; At2g18300; T30D6.19	transcription factor HBI1	GO:0005634,GO:0003677,GO:0003700,GO:0009742,GO:0009740,GO:0040008,GO:0006351	nucleus|DNA binding|transcription factor activity, sequence-specific DNA binding|brassinosteroid mediated signaling pathway|gibberellic acid mediated signaling pathway|regulation of growth|transcription, DNA-templated
100240995	LOC100240995	0.0145949	0.169228	0.267202	0.0508326	0.0913783	0.10148	0.206822	0.204552	0.196353	0.211864	0.188536	0.215698	ABCG9; Synonyms=WBC9; At4g27420; F27G19.20	ABC transporter G family member 22,	GO:0016021,GO:0005886,GO:0005524,GO:0042626,GO:0009414,GO:0010148	integral component of membrane|plasma membrane|ATP binding|ATPase activity, coupled to transmembrane movement of substances|response to water deprivation|transpiration
100240996	LOC100240996	8.01188	7.74715	7.32963	6.5921	6.38345	6.22148	10.1295	9.75144	9.0841	7.76483	8.97716	8.9013	CYP97A3; Synonyms=LUT5; At1g31800; F5M6.19	protein LUTEIN DEFICIENT 5, chloroplastic	GO:0009507,GO:0009941,GO:0031969,GO:0010291,GO:0020037,GO:0005506,GO:0016705,GO:0016117,GO:0016123	chloroplast|chloroplast envelope|chloroplast membrane|carotene beta-ring hydroxylase activity|heme binding|iron ion binding|oxidoreductase activity, acting on paired donors, with incorporation or reduction of molecular oxygen|carotenoid biosynthetic process|xanthophyll biosynthetic process	ko00906	Carotenoid biosynthesis
100240998	LOC100240998	4.34845	4.28947	4.98155	0.977035	0.613052	0.63272	2.21588	1.95874	2.58677	0.92028	1.31715	1.21212	laat-1; Y43H11AL.2	probable vacuolar amino acid transporter YPQ1,	GO:0031301,GO:0005765,GO:0015181,GO:0015189,GO:0080144,GO:0015809,GO:0015819	integral component of organelle membrane|lysosomal membrane|arginine transmembrane transporter activity|L-lysine transmembrane transporter activity|amino acid homeostasis|arginine transport|lysine transport
100240999	LOC100240999	1.72537	2.34111	2.24202	0.836694	1.18586	1.12396	1.41905	1.73165	2.34926	1.50956	1.79039	1.35726	TIPIN	TIMELESS-interacting protein,	GO:0005737,GO:0000790,GO:0005634,GO:0031298,GO:0003677,GO:0044770,GO:0051301,GO:0000076,GO:0031573,GO:0007067,GO:0008284,GO:0033262,GO:0043111,GO:0048478	cytoplasm|nuclear chromatin|nucleus|replication fork protection complex|DNA binding|cell cycle phase transition|cell division|DNA replication checkpoint|intra-S DNA damage checkpoint|mitotic nuclear division|positive regulation of cell proliferation|regulation of nuclear cell cycle DNA replication|replication fork arrest|replication fork protection
100241000	LOC100241000	1.33646	1.43215	1.35305	1.42912	1.84434	1.25514	1.95781	1.07925	1.50806	2.17969	1.78084	2.2303		late embryogenesis abundant protein D-29
100241001	LOC100241001	0.440587	0.43318	0.497902	0.224815	0.256302	0.199616	0.353683	0.213762	0.273453	0.425136	0.266729	0.279543	PCMP-H42; At4g13650; F18A5.40	pentatricopeptide repeat-containing protein At2g39620,
100241002	LOC100241002	1.18925	1.03713	1.44335	0.548693	0.624432	0.539536	0.854923	1.22173	0.880401	0.756172	0.594538	0.712861	PSPTO_1126 {ECO:0000312|EMBL:AAO54655.1}	renalase,	GO:0000166,GO:0016491	nucleotide binding|oxidoreductase activity
100241006	LOC100241006	31.3359	26.5324	29.9797	25.6547	26.5665	25.0065	25.2818	26.5999	25.6793	22.1535	23.1388	21.4186	FKBP59 {ECO:0000312|FlyBase:FBgn0029174}; CG4535	peptidyl-prolyl cis-trans isomerase FKBP20-1,	GO:0005789,GO:0005528,GO:0003755,GO:0061077	endoplasmic reticulum membrane|FK506 binding|peptidyl-prolyl cis-trans isomerase activity|chaperone-mediated protein folding
100241008	LOC100241008	331.331	345.783	329.917	374.433	384.04	305.578	355.252	360.119	363.543	324.668	326.848	317.503		uncharacterized LOC100241008
100241009	LOC100241009	1.03624	0.577499	0.716706	0.522781	0.421134	0.658705	0.665681	0.863335	0.247537	0.404243	0.418846	0.413392	ZPR2 {ECO:0000303|PubMed:18055602}; At3g60890 {ECO:0000312|Araport:AT3G60890}; T4C21.300 {ECO:0000312|EMBL:CAB82693.1}	protein LITTLE ZIPPER 1,	GO:0006355,GO:0006351	regulation of transcription, DNA-templated|transcription, DNA-templated
100241010	LOC100241010	49.5154	47.3811	48.3635	40.3446	38.4379	40.1436	55.5186	52.8032	53.317	48.9157	45.6897	49.8134	snu13 {ECO:0000250|UniProtKB:P55769}; Synonyms=nhp2l1; TGas123b15.1, TNeu005n20.1	NHP2-like protein 1	GO:0031428,GO:0071011,GO:0032040,GO:0046540,GO:0003723,GO:0000470,GO:0030490,GO:0000398	box C/D snoRNP complex|precatalytic spliceosome|small-subunit processome|U4/U6 x U5 tri-snRNP complex|RNA binding|maturation of LSU-rRNA|maturation of SSU-rRNA|mRNA splicing, via spliceosome	ko03040,ko03008	Spliceosome|Ribosome biogenesis in eukaryotes
100241011	LOC100241011	34.259	33.5191	30.7261	26.6001	28.0419	25.6659	26.8544	26.4586	25.6062	30.5796	30.0865	29.6603	VIP1; Synonyms=BZIP51 {ECO:0000303|PubMed:11906833}, SUE3; At1g43700; F2J6.6	transcription factor VIP1	GO:0005829,GO:0005634,GO:0003682,GO:0051019,GO:0003676,GO:0043621,GO:0043565,GO:0003700,GO:0009970,GO:0006952,GO:0009294,GO:0045596,GO:0051170,GO:0007231,GO:0006970,GO:0008272,GO:0009652,GO:0006351	cytosol|nucleus|chromatin binding|mitogen-activated protein kinase binding|nucleic acid binding|protein self-association|sequence-specific DNA binding|transcription factor activity, sequence-specific DNA binding|cellular response to sulfate starvation|defense response|DNA mediated transformation|negative regulation of cell differentiation|nuclear import|osmosensory signaling pathway|response to o…	ko04016	MAPK signaling pathway - plant
100241012	LOC100241012	0	0	0	0	0	0	0	0	0	0	0	0	SBT4.6 {ECO:0000303|PubMed:16193095}; At3g46850 {ECO:0000312|Araport:AT3G46850}; T6H20.120 {ECO:0000312|EMBL:CAB51180.1}	subtilisin-like protease SBT4.4	GO:0005618,GO:0005576,GO:0004252	cell wall|extracellular region|serine-type endopeptidase activity
100241013	LOC100241013	29.0654	33.6829	32.2533	37.5879	33.5794	37.0893	25.0955	24.1815	24.7159	28.299	31.0107	28.3471	P2A12; At1g12710; T12C24.23	F-box protein PP2-A12
100241014	LOC100241014	85.2696	88.1116	78.7543	83.5451	84.3103	75.2267	133.953	130.284	124.764	85.4288	92.2358	89.4852	At3g10290; F14P13.11	probable sugar phosphate/phosphate translocator At3g11320-like	GO:0005783,GO:0005794,GO:0016021,GO:0008643	endoplasmic reticulum|Golgi apparatus|integral component of membrane|carbohydrate transport
100241015	LOC100241015	118.854	110.324	113.86	142.039	139.116	137.305	80.6358	77.0296	78.1064	107.236	105.064	101.812	CS2	chorismate synthase 1, chloroplastic,	GO:0009507,GO:0009570,GO:0005829,GO:0005730,GO:0009536,GO:0004107,GO:0010181,GO:0009073,GO:0009423	chloroplast|chloroplast stroma|cytosol|nucleolus|plastid|chorismate synthase activity|FMN binding|aromatic amino acid family biosynthetic process|chorismate biosynthetic process	ko00400	Phenylalanine, tyrosine and tryptophan biosynthesis
100241016	LOC100241016	25.3572	23.5594	23.7475	24.1342	23.9571	22.6448	15.3869	14.6969	14.8085	22.3841	22.1467	23.3259	ABCF4; Synonyms=GCN4; At3g54540; T14E10.110	ABC transporter F family member 4,	GO:0005524,GO:0016887,GO:0005215	ATP binding|ATPase activity|transporter activity
100241019	LOC100241019	37.8075	36.3646	37.7947	40.2051	40.4343	38.0469	39.8737	37.782	36.9531	36.7483	36.3018	37.095	B'EPSILON; At3g54930; F28P10.90	serine/threonine protein phosphatase 2A 57 kDa regulatory subunit B' alpha isoform	GO:0000159,GO:0019888,GO:0007165	protein phosphatase type 2A complex|protein phosphatase regulator activity|signal transduction	ko04113,ko04114,ko04071,ko04151,ko04152,ko03015	Meiosis - yeast|Oocyte meiosis|Sphingolipid signaling pathway|PI3K-Akt signaling pathway|AMPK signaling pathway|mRNA surveillance pathway
100241020	LOC100241020	2.15604	1.92547	2.09187	2.06883	2.37557	2.30105	0.58835	1.25912	0.681129	1.71158	1.27481	1.67418	MOCS2 {ECO:0000255|HAMAP-Rule:MF_03052}; Os02g0140300, LOC_Os02g04740; OJ1679_B08.15, OsJ_005176	molybdopterin synthase catalytic subunit,	GO:0005829,GO:0019008,GO:0030366,GO:0006777,GO:0032324	cytosol|molybdopterin synthase complex|molybdopterin synthase activity|Mo-molybdopterin cofactor biosynthetic process|molybdopterin cofactor biosynthetic process	ko04122,ko00790	Sulfur relay system|Folate biosynthesis
100241021	LOC100241021	9.16793	9.55942	10.0387	10.7313	10.0052	11.1062	8.52959	9.44418	9.28922	12.0292	12.9218	12.5328	HUB2; Synonyms=BRE1B; At1g55250/At1g55255; F7A10.17	E3 ubiquitin-protein ligase BRE1-like 1
100241023	LOC100241023	27.7652	26.2256	26.1263	33.7388	33.5488	33.9793	14.6077	13.6347	15.026	26.724	26.5598	26.9362	At1g76660; F28O16.3	uncharacterized LOC100241023	GO:0005886	plasma membrane
100241024	LOC100241024	14.1824	13.2116	14.8514	18.969	17.6268	13.7965	12.9252	12.3803	11.0501	16.4306	16.389	16.7393	FREE1 {ECO:0000303|PubMed:25438943}; Synonyms=FYVE1 {ECO:0000303|PubMed:24843126}; At1g20110 {ECO:0000312|Araport:AT1G20110}; T20H2.10 {ECO:0000312|EMBL:AAF79901.1}	protein FREE1	GO:0000813,GO:0031902,GO:0005634,GO:0046872,GO:0003729,GO:0043130,GO:0070676,GO:0055072,GO:0036258,GO:0015031	ESCRT I complex|late endosome membrane|nucleus|metal ion binding|mRNA binding|ubiquitin binding|intralumenal vesicle formation|iron ion homeostasis|multivesicular body assembly|protein transport
100241025	LOC100241025	148.661	138.763	135.341	130.503	140.003	117.173	147.843	155.124	143.791	148.854	134.263	137.538	TOM7-1; At5g41685; MBK23.22.1	mitochondrial import receptor subunit TOM7-2	GO:0016021,GO:0005742,GO:0030150	integral component of membrane|mitochondrial outer membrane translocase complex|protein import into mitochondrial matrix	ko04137	Mitophagy - animal
100241027	LOC100241027	1.93534	2.36741	2.04374	1.12563	0.642657	0.880564	1.69746	2.66631	1.30475	1.72355	1.98154	1.7142	SNAT2 {ECO:0000303|PubMed:27121038}; Os08g0102000 {ECO:0000312|EMBL:BAT03408.1}, LOC_Os08g01170 {ECO:0000305}; B1147B12.22 {ECO:0000312|EMBL:BAD03558.1}, OsJ_25726 {ECO:0000312|EMBL:EAZ41221.1}, P0015C07.5 {ECO:0000312|EMBL:BAD33154.1}	serotonin N-acetyltransferase 2, chloroplastic	GO:0009507,GO:0031248,GO:0004059,GO:0004596,GO:0030187,GO:0006474	chloroplast|protein acetyltransferase complex|aralkylamine N-acetyltransferase activity|peptide alpha-N-acetyltransferase activity|melatonin biosynthetic process|N-terminal protein amino acid acetylation
100241028	LOC100241028	16.3411	14.6242	16.2274	11.11	11.6025	12.439	22.0777	24.548	24.3409	11.7766	9.28588	9.86613	HOX6; OsI_031063	homeobox-leucine zipper protein ATHB-12	GO:0005634,GO:0043565,GO:0003700,GO:0045893,GO:0009737,GO:0009414,GO:0006351	nucleus|sequence-specific DNA binding|transcription factor activity, sequence-specific DNA binding|positive regulation of transcription, DNA-templated|response to abscisic acid|response to water deprivation|transcription, DNA-templated
100241029	LOC100241029	13.0128	11.5565	12.1693	11.087	11.9775	11.6016	16.0858	15.3933	17.1483	18.3745	19.4578	18.6493	AGO4; Synonyms=OCP11; At2g27040; T20P8.9	protein argonaute 4,	GO:0015030,GO:0030529,GO:0005719,GO:0005730,GO:0005654,GO:0003682,GO:0035197,GO:0006342,GO:0031048,GO:0009816,GO:0051607,GO:0006306,GO:0016458,GO:0051567,GO:0019048,GO:0006417,GO:0006351	Cajal body|intracellular ribonucleoprotein complex|nuclear euchromatin|nucleolus|nucleoplasm|chromatin binding|siRNA binding|chromatin silencing|chromatin silencing by small RNA|defense response to bacterium, incompatible interaction|defense response to virus|DNA methylation|gene silencing|histone H3-K9 methylation|modulation by virus of host morphology or physiology|regulation of translation|tra…
100241031	LOC100241031	34.8009	34.5026	33.665	32.9784	33.0282	31.9136	49.988	51.102	48.8588	56.2217	60.7912	56.4238	SPPL2; At1g63690; F24D7.12	signal peptide peptidase-like 2,	GO:0005768,GO:0010008,GO:0030660,GO:0071458,GO:0071556,GO:0005765,GO:0042500,GO:0033619,GO:0006465	endosome|endosome membrane|Golgi-associated vesicle membrane|integral component of cytoplasmic side of endoplasmic reticulum membrane|integral component of lumenal side of endoplasmic reticulum membrane|lysosomal membrane|aspartic endopeptidase activity, intramembrane cleaving|membrane protein proteolysis|signal peptide processing
100241032	LOC100241032	21.0505	19.3353	18.9769	16.8579	16.2516	16.7314	15.0088	16.8634	15.0085	17.6304	16.3294	16.3476		uncharacterized LOC100241032
100241033	LOC100241033	0.228791	0.1922	0.198651	0.0825261	0.187092	0.130788	0.475067	0.387403	0.285094	0.25174	0.319142	0.308734	RPPL1; At3g14470; MOA2.9	putative disease resistance protein RGA4	GO:0043531,GO:0005524,GO:0006952	ADP binding|ATP binding|defense response
100241034	LOC100241034	0.0461572	0.0970381	0.0498927	0	0	0	0	0	0.0258488	0.0272748	0.0490232	0.0559732	At2g29380; F16P2.24	probable protein phosphatase 2C 8	GO:0046872,GO:0004722	metal ion binding|protein serine/threonine phosphatase activity	ko04016,ko04075	MAPK signaling pathway - plant|Plant hormone signal transduction
100241035	LOC100241035	15.3771	14.8185	14.6769	12.738	13.6771	10.8416	12.5379	11.468	12.0449	12.4808	13.1613	12.9202	DGK5; At2g20900; F5H14.13	diacylglycerol kinase 3,	GO:0016020,GO:0005886,GO:0009506,GO:0005524,GO:0004143,GO:0006952,GO:0007205	membrane|plasma membrane|plasmodesma|ATP binding|diacylglycerol kinase activity|defense response|protein kinase C-activating G-protein coupled receptor signaling pathway	ko04070,ko04072,ko00561,ko00564	Phosphatidylinositol signaling system|Phospholipase D signaling pathway|Glycerolipid metabolism|Glycerophospholipid metabolism
100241037	LOC100241037	4.05276	4.07047	4.85731	3.93528	2.31339	3.74541	5.7904	3.24242	4.18345	6.00199	4.32691	4.05654	ECI3 {ECO:0000303|PubMed:18657232}; Synonyms=HCD1 {ECO:0000312|EMBL:AEE83445.1}; At4g14440 {ECO:0000312|Araport:AT4G14440}; dl3260c {ECO:0000312|EMBL:CAB10223.1}	enoyl-CoA delta isomerase 1, peroxisomal	GO:0005777,GO:0004165,GO:0006635,GO:0009062	peroxisome|dodecenoyl-CoA delta-isomerase activity|fatty acid beta-oxidation|fatty acid catabolic process
100241038	LOC100241038	0.242036	0.361411	0.218448	0.14207	0.177827	0.121489	0.26013	0.354385	0.245689	0.123221	0.0659488	0.0252088	CSLG2; At4g24000; T19F6.18, T32A16.170	cellulose synthase-like protein G3	GO:0005794,GO:0000139,GO:0016021,GO:0005886,GO:0016760,GO:0016759,GO:0071555,GO:0030244,GO:0009833	Golgi apparatus|Golgi membrane|integral component of membrane|plasma membrane|cellulose synthase (UDP-forming) activity|cellulose synthase activity|cell wall organization|cellulose biosynthetic process|plant-type primary cell wall biogenesis
100241039	LOC100241039	1.61006	1.7283	1.52111	2.34108	2.22651	2.15247	2.84314	2.28643	3.46068	2.38638	2.42164	3.16256	DTX16 {ECO:0000303|PubMed:11739388}; At5g52450 {ECO:0000312|Araport:AT5G52450}; K24M7.20 {ECO:0000312|EMBL:BAB10542.1}	protein DETOXIFICATION 16,	GO:0016021,GO:0005774,GO:0015297,GO:0015238,GO:0006855,GO:0009624	integral component of membrane|vacuolar membrane|antiporter activity|drug transmembrane transporter activity|drug transmembrane transport|response to nematode
100241042	LOC100241042	7.70402	8.99519	8.22144	6.31407	5.46981	5.50393	8.69897	8.96999	7.92765	8.8249	8.51835	7.77553	Pggt1b	geranylgeranyl transferase type-1 subunit beta	GO:0004662,GO:0046872,GO:0009788,GO:0018344,GO:0009737,GO:0009733,GO:0009414	CAAX-protein geranylgeranyltransferase activity|metal ion binding|negative regulation of abscisic acid-activated signaling pathway|protein geranylgeranylation|response to abscisic acid|response to auxin|response to water deprivation
100241044	LOC100241044	160.317	159.622	163.403	199.865	196.162	206.059	279.097	268.683	271.731	193.913	202.684	201.853		probable serine/threonine-protein kinase dyrk1
100241045	LOC100241045	23.5312	22.9386	21.1887	12.2008	12.4021	13.3882	13.2461	13.9381	13.3905	11.2934	10.5267	9.94013	SACOL0922	probable nitronate monooxygenase	GO:0018580	nitronate monooxygenase activity
100241046	LOC100241046	0.0211738	0.0074712	0	0	0	0.00708855	0	0	0	0	0	0	LBD16; Synonyms=ASL18; At2g42430; MHK10.15	LOB domain-containing protein 33
100241048	LOC100241048	3.12935	3.8397	3.73199	2.93476	2.70646	2.33908	4.19936	3.43283	4.33808	3.49076	4.46352	4.22684	TBL6; At3g62390; T12C14.90	protein trichome birefringence-like 5	GO:0005794,GO:0016021,GO:0016413,GO:0071554	Golgi apparatus|integral component of membrane|O-acetyltransferase activity|cell wall organization or biogenesis
100241050	LOC100241050	98.4592	100.118	95.7784	83.1798	82.5127	93.2352	99.9801	97.27	100.74	92.232	83.3273	76.6433	Sec61b	protein transport protein Sec61 subunit beta	GO:0031205,GO:0016021,GO:0005784,GO:0005086,GO:0031204,GO:0006616	endoplasmic reticulum Sec complex|integral component of membrane|Sec61 translocon complex|ARF guanyl-nucleotide exchange factor activity|posttranslational protein targeting to membrane, translocation|SRP-dependent cotranslational protein targeting to membrane, translocation	ko04145,ko03060,ko04141	Phagosome|Protein export|Protein processing in endoplasmic reticulum
100241051	LOC100241051	69.2165	75.592	75.2061	82.1664	88.2621	79.4441	98.4459	93.2979	94.5085	91.1791	87.6395	88.2056	RUB1; Synonyms=NEDD8, UBQ15; At1g31340; T19E23.13	ubiquitin-NEDD8-like protein RUB2	GO:0005737,GO:0005634	cytoplasm|nucleus
100241055	LOC100241055	3.49539	4.34292	3.0859	3.82455	3.12093	3.51095	3.57584	3.47943	3.42216	2.60836	2.97496	3.6348		uncharacterized LOC100241055
100241056	LOC100241056	290.933	271.376	291.466	216.181	220.976	211.103	448.932	415.517	449.852	305.666	323.454	310.618	XTH23; Synonyms=XTR6; At4g25810; F14M19.90	xyloglucan endotransglucosylase/hydrolase protein 22	GO:0048046,GO:0005618,GO:0005794,GO:0004553,GO:0016762,GO:0042546,GO:0071555,GO:0010411	apoplast|cell wall|Golgi apparatus|hydrolase activity, hydrolyzing O-glycosyl compounds|xyloglucan:xyloglucosyl transferase activity|cell wall biogenesis|cell wall organization|xyloglucan metabolic process	ko04075	Plant hormone signal transduction
100241059	LOC100241059	33.4836	36.7053	34.7304	18.2039	21.2953	22.6207	32.2649	33.0921	33.4423	27.2368	28.0886	28.1853	GRXC3; At1g77370; F2P24.8	glutaredoxin-C4	GO:0005783,GO:0005794,GO:0005773,GO:0009055,GO:0015035,GO:0045454	endoplasmic reticulum|Golgi apparatus|vacuole|electron carrier activity|protein disulfide oxidoreductase activity|cell redox homeostasis
100241060	LOC100241060	1.28986	1.5366	1.61137	0.344486	0.295611	0.572017	0.361406	0.307074	0.471432	0.253394	0.0802926	0.256311	BBM2	AP2-like ethylene-responsive transcription factor BBM	GO:0005634,GO:0003677,GO:0003700,GO:0007275,GO:0006351	nucleus|DNA binding|transcription factor activity, sequence-specific DNA binding|multicellular organism development|transcription, DNA-templated
100241061	LOC100241061	0.514877	0.524183	0.68857	0.604476	0.626511	1.02697	0.471606	0.349611	0.399347	0.944255	0.86563	0.547082	FMO1; At1g19250; T29M8.12	probable flavin-containing monooxygenase 1,	GO:0050660,GO:0004497,GO:0004499,GO:0050661,GO:0071456,GO:0009870,GO:0010204,GO:0042742,GO:0050832,GO:0055114,GO:0009626,GO:0051707,GO:0009627	flavin adenine dinucleotide binding|monooxygenase activity|N,N-dimethylaniline monooxygenase activity|NADP binding|cellular response to hypoxia|defense response signaling pathway, resistance gene-dependent|defense response signaling pathway, resistance gene-independent|defense response to bacterium|defense response to fungus|oxidation-reduction process|plant-type hypersensitive response|response …	ko00982	Drug metabolism - cytochrome P450
100241063	LOC100241063	10.447	11.3358	10.4374	9.61582	9.03305	8.88562	7.59164	7.02675	6.90519	9.68964	10.5185	9.76715	Sdr42e1	short-chain dehydrogenase/reductase family 42E member 1,	GO:0016021,GO:0003854,GO:0006694	integral component of membrane|3-beta-hydroxy-delta5-steroid dehydrogenase activity|steroid biosynthetic process
100241064	LOC100241064	5.52089	5.51738	5.96897	5.74	5.38021	5.61391	4.72711	4.24681	5.78981	7.192	6.58137	6.12684	ctnnbl1; SPAC1952.06c	beta-catenin-like protein 1	GO:0005634,GO:0000974,GO:0005681,GO:0006915,GO:0006397,GO:0008380	nucleus|Prp19 complex|spliceosomal complex|apoptotic process|mRNA processing|RNA splicing	ko03040	Spliceosome
100241065	LOC100241065	23.1091	22.3267	23.193	19.8128	21.1819	18.2431	19.1467	19.255	19.5574	20.2914	19.2305	19.6514	CYP724B1; Synonyms=D11; Os04g0469800, LOC_Os04g39430; OsJ_15129 {ECO:0000312|EMBL:EEE61161.1}, OSJNBa0016O02.25	cytochrome P450 90B1	GO:0005783,GO:0016021,GO:0020037,GO:0005506,GO:0016705,GO:0010012,GO:0016132,GO:0010268,GO:0009867,GO:0048366,GO:0010358,GO:0009741,GO:0009753,GO:0016125,GO:0009826	endoplasmic reticulum|integral component of membrane|heme binding|iron ion binding|oxidoreductase activity, acting on paired donors, with incorporation or reduction of molecular oxygen|steroid 22-alpha hydroxylase activity|brassinosteroid biosynthetic process|brassinosteroid homeostasis|jasmonic acid mediated signaling pathway|leaf development|leaf shaping|response to brassinosteroid|response to …	ko00905	Brassinosteroid biosynthesis
100241069	LOC100241069	0.281852	0.147169	0.121538	0.486003	0.418314	0.107413	0.291704	0.391241	0.21427	0.305389	0.362392	0.238782	SAMT	salicylate carboxymethyltransferase	GO:0046872,GO:0008168	metal ion binding|methyltransferase activity
100241072	LOC100241072	125.418	121.3	124.264	105.577	104.026	124.791	92.4461	90.3192	100.554	95.4602	93.9762	101.767	IPI2	isopentenyl-diphosphate Delta-isomerase I	GO:0016787,GO:0004452,GO:0046872,GO:0015995,GO:0050992,GO:0008299,GO:0015979	hydrolase activity|isopentenyl-diphosphate delta-isomerase activity|metal ion binding|chlorophyll biosynthetic process|dimethylallyl diphosphate biosynthetic process|isoprenoid biosynthetic process|photosynthesis	ko00900	Terpenoid backbone biosynthesis
100241073	LOC100241073	0.0733509	0.305396	0.300507	0.764616	0.589693	1.07347	0.384826	0.301672	0	0	0.368451	0.497209		glycine-rich cell wall structural protein 2-like
100241074	LOC100241074	2.5883	2.99549	2.84625	2.73219	2.7845	2.42888	2.02067	2.04594	1.72849	2.78153	3.07398	2.86141	At2g01740; T8O11.9	putative pentatricopeptide repeat-containing protein At2g02150,
100241075	LOC100241075	0.701156	0.661966	0.917763	1.3307	0.947996	0.971802	1.15388	0.880992	1.3513	0.695012	1.05884	0.526269	CRK25; At4g05200; C17L7.120, C6L9.3	cysteine-rich receptor-like protein kinase 3
100241076	LOC100241076	41.6475	43.0962	41.3339	42.3847	40.6052	41.8587	48.5392	50.7358	53.4909	44.6737	43.9052	43.2043	U2AF65B	splicing factor U2af large subunit B,	GO:0005634,GO:0000166,GO:0003723,GO:0006397,GO:0008380	nucleus|nucleotide binding|RNA binding|mRNA processing|RNA splicing	ko03040	Spliceosome
100241077	LOC100241077	8.01306	7.42556	7.52454	6.90498	6.75377	7.04864	5.78333	4.58323	5.02764	6.86464	6.6658	7.0631	Wdr46; Synonyms=Bing4	probable U3 small nucleolar RNA-associated protein 7	GO:0030686,GO:0005730,GO:0005732,GO:0032040,GO:0030515,GO:0030490,GO:0000462	90S preribosome|nucleolus|small nucleolar ribonucleoprotein complex|small-subunit processome|snoRNA binding|maturation of SSU-rRNA|maturation of SSU-rRNA from tricistronic rRNA transcript (SSU-rRNA, 5.8S rRNA, LSU-rRNA)
100241079	LOC100241079	0	0	0	0	0	0	0	0	0	0	0	0		uncharacterized LOC100241079
100241081	LOC100241081	1.79244	1.89659	2.44561	0.799351	1.35697	1.10169	2.67138	2.36096	1.71919	1.30232	1.36191	1.3389	rlmN {ECO:0000255|HAMAP-Rule:MF_01849}; gll2079	probable dual-specificity RNA methyltransferase RlmN	GO:0005737,GO:0051539,GO:0046872,GO:0070040,GO:0070475,GO:0030488	cytoplasm|4 iron, 4 sulfur cluster binding|metal ion binding|rRNA (adenine-C2-)-methyltransferase activity|rRNA base methylation|tRNA methylation
100241082	LOC100241082	0.675714	0.687465	0.689052	0.469965	0.359051	0.453983	1.19038	1.0184	1.32475	0.989017	0.719741	0.664656		uncharacterized LOC100241082,
100241084	LOC100241084	0.392454	0.413574	0.670564	0.61571	0.953792	1.09044	0.942685	0.799899	1.30842	0.833007	0.923495	1.50878	UVR8; At5g63860; MGI19.7	ultraviolet-B receptor UVR8,	GO:0000785,GO:0005829,GO:0005634,GO:0003682,GO:0005085,GO:0009881,GO:0042803,GO:0009649,GO:0018298,GO:0009411,GO:0010224	chromatin|cytosol|nucleus|chromatin binding|guanyl-nucleotide exchange factor activity|photoreceptor activity|protein homodimerization activity|entrainment of circadian clock|protein-chromophore linkage|response to UV|response to UV-B
100241085	LOC100241085	474.222	474.338	477.491	500.409	516.833	492.119	661.661	631.26	654.879	462.516	447.958	458.62	RBL3 {ECO:0000303|PubMed:16223493, ECO:0000303|PubMed:17181860}; At5g07250 {ECO:0000312|Araport:AT5G07250}; T28J14.190 {ECO:0000312|EMBL:CAB87281.1}	RHOMBOID-like protein 2	GO:0000139,GO:0016021,GO:0009506,GO:0004252,GO:0016485	Golgi membrane|integral component of membrane|plasmodesma|serine-type endopeptidase activity|protein processing
100241087	LOC100241087	0	0	0	0	0	0	0	0	0	0	0	0	FAM126B	uncharacterized LOC100241087	GO:0005829,GO:0005886	cytosol|plasma membrane
100241088	LOC100241088	0.915826	0.725562	0.638519	0.679224	0.713846	0.692526	0.687507	0.659592	0.882796	0.711887	0.760332	0.669762	hemN; Synonyms=hemW; LL1139; L0193	oxygen-independent coproporphyrinogen-III oxidase-like protein sll1917	GO:0005737,GO:0051537,GO:0051539,GO:0004109,GO:0046872,GO:0006779,GO:0006782	cytoplasm|2 iron, 2 sulfur cluster binding|4 iron, 4 sulfur cluster binding|coproporphyrinogen oxidase activity|metal ion binding|porphyrin-containing compound biosynthetic process|protoporphyrinogen IX biosynthetic process
100241089	LOC100241089	0.335672	0.205542	0.333528	0.314405	0.203027	0.302536	0.286772	0.360094	0.32002	0.237269	0.223033	0.222433	menD {ECO:0000255|HAMAP-Rule:MF_01659}; CT1839	protein PHYLLO, chloroplastic,	GO:0031969,GO:0016021,GO:0070204,GO:0070205,GO:0046872,GO:0030976,GO:0009063,GO:0009234,GO:0042550,GO:0042372	chloroplast membrane|integral component of membrane|2-succinyl-5-enolpyruvyl-6-hydroxy-3-cyclohexene-1-carboxylic-acid synthase activity|2-succinyl-6-hydroxy-2,4-cyclohexadiene-1-carboxylate synthase activity|metal ion binding|thiamine pyrophosphate binding|cellular amino acid catabolic process|menaquinone biosynthetic process|photosystem I stabilization|phylloquinone biosynthetic process	ko00130	Ubiquinone and other terpenoid-quinone biosynthesis
100241090	LOC100241090	1.65762	1.62217	1.53709	1.57836	1.02627	1.10078	0.793999	1.1025	1.20638	0.906886	0.648533	0.651268	At5g17760 {ECO:0000312|EMBL:AED92464.1}; MVA3.12 {ECO:0000312|EMBL:BAB09575.1}	AAA-ATPase At3g50940-like	GO:0005524,GO:0016887,GO:0009651	ATP binding|ATPase activity|response to salt stress
100241091	LOC100241091	13.4724	13.4328	13.1759	11.3044	10.8266	10.2847	14.6223	16.0244	15.9789	12.4381	10.7126	12.919	NUDT14; Synonyms=ASPP, NUDX14; At4g11980; F16J13.50	nudix hydrolase 14, chloroplastic-like,	GO:0009507,GO:0009570,GO:0080042,GO:0080041,GO:0019144,GO:0046872	chloroplast|chloroplast stroma|ADP-glucose pyrophosphohydrolase activity|ADP-ribose pyrophosphohydrolase activity|ADP-sugar diphosphatase activity|metal ion binding	ko00051,ko00500,ko00230	Fructose and mannose metabolism|Starch and sucrose metabolism|Purine metabolism
100241092	LOC100241092	125.312	134.689	121.427	100.073	103.819	104	135.856	135.264	137.416	120.547	125.078	127.345	At3g52300; T25B15.70	ATP synthase subunit d, mitochondrial-like	GO:0009507,GO:0009535,GO:0022626,GO:0005753,GO:0000274,GO:0005739,GO:0005730,GO:0009579,GO:0005774,GO:0005507,GO:0015078,GO:0016787,GO:0008270,GO:0015986,GO:0009651	chloroplast|chloroplast thylakoid membrane|cytosolic ribosome|mitochondrial proton-transporting ATP synthase complex|mitochondrial proton-transporting ATP synthase, stator stalk|mitochondrion|nucleolus|thylakoid|vacuolar membrane|copper ion binding|hydrogen ion transmembrane transporter activity|hydrolase activity|zinc ion binding|ATP synthesis coupled proton transport|response to salt stress	ko00190	Oxidative phosphorylation
100241093	LOC100241093	0.448875	0.157415	0.25933	0.167347	0.109421	0.119657	0.173878	0.406091	0.297629	0.424932	0.377182	0.866644	CG12206	uncharacterized protein At5g39865	GO:0005886,GO:0009055,GO:0015035,GO:0045454	plasma membrane|electron carrier activity|protein disulfide oxidoreductase activity|cell redox homeostasis
100241094	LOC100241094	262.625	270.602	261.998	261.8	264.414	269.282	399.283	395.061	394.469	269.552	314.726	305.262	ADK1; At3g09820; F8A24.13	adenosine kinase 2	GO:0005829,GO:0005634,GO:0005886,GO:0004001,GO:0005524,GO:0005507,GO:0006169,GO:0044209,GO:0016032	cytosol|nucleus|plasma membrane|adenosine kinase activity|ATP binding|copper ion binding|adenosine salvage|AMP salvage|viral process	ko00230	Purine metabolism
100241096	LOC100241096	0.123166	0.292391	0.167782	0.106825	0.152035	0	0.494604	0.562835	0.100584	0.18832	0	0.0379958	EOGT; Synonyms=AER61, C3orf64, EOGT1	uncharacterized LOC100241096	GO:0005788,GO:0016262,GO:0006493	endoplasmic reticulum lumen|protein N-acetylglucosaminyltransferase activity|protein O-linked glycosylation	ko00514	Other types of O-glycan biosynthesis
100241097	LOC100241097	0.0408105	0.08641	0	0.0485198	0	0	0	0	0	0	0	0	At4g08290; T12G13.130	WAT1-related protein At1g43650	GO:0016021,GO:0005886,GO:0022857,GO:0006810	integral component of membrane|plasma membrane|transmembrane transporter activity|transport
100241098	LOC100241098	14.7725	14.6617	15.3791	15.3262	14.67	15.8215	10.5476	10.8477	10.0878	16.9482	17.3882	16.7722		uncharacterized LOC100241098,
100241100	LOC100241100	0	0	0.00974842	0	0	0	0	0	0	0	0	0		uncharacterized LOC100241100,
100241103	LOC100241103	16.4628	13.436	15.3033	13.9668	13.6069	14.3206	13.1434	15.2531	17.8536	12.9842	14.2589	15.478	At4g27745; T29A15.230	protein yippee-like At4g27745,	GO:0046872	metal ion binding
100241104	LOC100241104	26.0798	26.0707	25.0912	25.2263	25.147	24.4776	38.4804	36.9654	36.8226	24.2108	24.7462	22.3745	AIFM2; Synonyms=AMID, PRG3 {ECO:0000303|PubMed:12135761}	apoptosis-inducing factor homolog A	GO:0016491	oxidoreductase activity
100241105	LOC100241105	0.904565	0.991556	0.969241	0.546307	0.93659	0.659193	0.686376	0.867447	1.09886	0.639357	0.8043	0.935342	At1g72960; F3N23.16	protein ROOT HAIR DEFECTIVE 3 homolog 2,	GO:0005783,GO:0005789,GO:0016021,GO:0005525,GO:0003924,GO:0043024,GO:0019843,GO:0000028	endoplasmic reticulum|endoplasmic reticulum membrane|integral component of membrane|GTP binding|GTPase activity|ribosomal small subunit binding|rRNA binding|ribosomal small subunit assembly
100241107	LOC100241107	77.6816	76.9464	76.5032	81.2365	81.6453	79.0454	49.8411	51.4881	53.0984	65.6788	68.1222	67.6909	MTP1; Synonyms=ZAT, ZAT1; At2g46800; F19D11.8	metal tolerance protein 1	GO:0016021,GO:0016020,GO:0005774,GO:0005773,GO:0046872,GO:0046873,GO:0005385,GO:0006882,GO:0061088,GO:0010043,GO:0006829	integral component of membrane|membrane|vacuolar membrane|vacuole|metal ion binding|metal ion transmembrane transporter activity|zinc ion transmembrane transporter activity|cellular zinc ion homeostasis|regulation of sequestering of zinc ion|response to zinc ion|zinc II ion transport
100241108	LOC100241108	0.0467123	0.0164706	0.0168623	0	0.0199359	0.0313334	0.131522	0.018745	0	0	0	0.0196801	GLR2.2; At2g24720; F27A10.3	glutamate receptor 2.8	GO:0016021,GO:0005622,GO:0005886,GO:0005262,GO:0008066,GO:0004970,GO:0006816,GO:0019722,GO:0071230	integral component of membrane|intracellular|plasma membrane|calcium channel activity|glutamate receptor activity|ionotropic glutamate receptor activity|calcium ion transport|calcium-mediated signaling|cellular response to amino acid stimulus
100241109	LOC100241109	34.1139	31.651	30.7641	30.8795	29.3958	29.8178	28.6622	28.943	25.1686	21.1899	23.4489	24.3398	PBL18 {ECO:0000303|PubMed:20413097}; At1g69790 {ECO:0000312|Araport:AT1G69790}; T6C23.1 {ECO:0000312|EMBL:AAG52536.1}	protein kinase 2A, chloroplastic
100241111	LOC100241111	24.7195	25.8335	23.8805	23.555	25.5364	27.9779	20.3582	20.8396	19.6353	26.7841	25.6634	26.2147	RH12; At3g61240; T20K12.140	DEAD-box ATP-dependent RNA helicase 8	GO:0000932,GO:0010494,GO:0005524,GO:0004004,GO:0003723,GO:0033962,GO:0006397,GO:0051028,GO:0006417,GO:0010501	cytoplasmic mRNA processing body|cytoplasmic stress granule|ATP binding|ATP-dependent RNA helicase activity|RNA binding|cytoplasmic mRNA processing body assembly|mRNA processing|mRNA transport|regulation of translation|RNA secondary structure unwinding	ko03018	RNA degradation
100241114	LOC100241114	1.33171	1.66292	1.4682	0.797008	1.00057	0.845693	2.09707	2.1389	2.29335	1.57932	1.60543	2.06124	CSLG2; At4g24000; T19F6.18, T32A16.170	cellulose synthase-like protein G3	GO:0005794,GO:0000139,GO:0016021,GO:0005886,GO:0016760,GO:0016759,GO:0071555,GO:0030244,GO:0009833	Golgi apparatus|Golgi membrane|integral component of membrane|plasma membrane|cellulose synthase (UDP-forming) activity|cellulose synthase activity|cell wall organization|cellulose biosynthetic process|plant-type primary cell wall biogenesis
100241117	LOC100241117	5.6975	5.74518	4.8353	4.3056	4.36241	3.58846	12.5386	9.84324	10.4579	6.76815	8.4639	6.26713		uncharacterized LOC100241117
100241119	LOC100241119	89.8587	93.8552	93.7979	62.8898	60.9885	64.7225	132.606	131.787	135.813	53.8487	49.707	58.8836	XTH23; Synonyms=XTR6; At4g25810; F14M19.90	probable xyloglucan endotransglucosylase/hydrolase protein 23	GO:0048046,GO:0005618,GO:0005794,GO:0004553,GO:0016762,GO:0042546,GO:0071555,GO:0010411	apoplast|cell wall|Golgi apparatus|hydrolase activity, hydrolyzing O-glycosyl compounds|xyloglucan:xyloglucosyl transferase activity|cell wall biogenesis|cell wall organization|xyloglucan metabolic process	ko04075	Plant hormone signal transduction
100241120	LOC100241120	18.0903	15.5442	16.3446	20.2512	20.7486	20.6112	13.6004	13.7955	14.7775	18.053	18.3422	18.1878	SCL14; At1g07530; F22G5.9	scarecrow-like protein 14,	GO:0005829,GO:0005634,GO:0043565,GO:0003700,GO:0045893,GO:0006355,GO:0009410,GO:0006351	cytosol|nucleus|sequence-specific DNA binding|transcription factor activity, sequence-specific DNA binding|positive regulation of transcription, DNA-templated|regulation of transcription, DNA-templated|response to xenobiotic stimulus|transcription, DNA-templated
100241121	LOC100241121	0	0	0	0	0	0	0	0	0	0	0	0		uncharacterized LOC100241121
100241122	LOC100241122	1.51489	2.03952	2.31089	0.484125	0.674283	0.455412	1.411	1.16181	1.88393	0.251128	0.669936	0.411929	SWEET6 {ECO:0000303|PubMed:21107422}; At1g66770; F4N21.10	bidirectional sugar transporter SWEET4	GO:0016021,GO:0005887,GO:0051119,GO:0008643	integral component of membrane|integral component of plasma membrane|sugar transmembrane transporter activity|carbohydrate transport
100241124	LOC100241124	5.33759	4.93459	5.75385	5.8433	6.44709	6.38247	5.98925	5.82538	5.59974	7.31219	8.11017	7.59834	FPGS3 {ECO:0000303|PubMed:21070407}; Synonyms=ATDFD {ECO:0000303|PubMed:11752472, ECO:0000312|EMBL:AEE79411.1}, DFD {ECO:0000312|EMBL:AEE79412.1}, FPGS4 {ECO:0000312|EMBL:CAC82079.1}, FPGSD {ECO:0000303|PubMed:11752472}; At3g55630; F1I16_40	folylpolyglutamate synthase,	GO:0009507,GO:0005829,GO:0005759,GO:0005524,GO:0004326,GO:0006730,GO:1904961,GO:0048364,GO:0048767,GO:0010449,GO:0046901	chloroplast|cytosol|mitochondrial matrix|ATP binding|tetrahydrofolylpolyglutamate synthase activity|one-carbon metabolic process|quiescent center organization|root development|root hair elongation|root meristem growth|tetrahydrofolylpolyglutamate biosynthetic process	ko00790	Folate biosynthesis
100241125	LOC100241125	2.0445	2.22309	1.7585	1.36808	1.26112	1.71947	2.60239	2.42618	2.90003	2.26738	2.31751	2.51272	RLT2 {ECO:0000303|PubMed:22694359}; At5g44180 {ECO:0000312|Araport:AT5G44180, ECO:0000312|EMBL:AED95070.1}; MLN1.10 {ECO:0000312|EMBL:BAB10985.1}	homeobox-DDT domain protein RLT3,	GO:0005634,GO:0003677,GO:0009908,GO:0006355,GO:0006351	nucleus|DNA binding|flower development|regulation of transcription, DNA-templated|transcription, DNA-templated
100241127	LOC100241127	2.64019	2.06924	2.40028	1.99016	2.29026	1.82858	4.22819	3.6846	4.23391	3.60344	3.57999	3.52423		uncharacterized LOC100241127,
100241128	LOC100241128	11.6639	11.547	10.9878	8.95521	11.0174	9.77022	13.5239	11.5967	12.1098	10.3238	11.0149	11.2952	PPT1; Synonyms=CLN1; QnpA-18851	palmitoyl-protein thioesterase 1	GO:0005764,GO:0008474,GO:0044257,GO:0007005,GO:0018991,GO:0009791,GO:0002084,GO:0006898	lysosome|palmitoyl-(protein) hydrolase activity|cellular protein catabolic process|mitochondrion organization|oviposition|post-embryonic development|protein depalmitoylation|receptor-mediated endocytosis	ko04142,ko00062	Lysosome|Fatty acid elongation
100241130	LOC100241130	6.28742	6.06487	5.95382	4.78927	5.04668	4.12534	5.80145	5.60738	5.63773	6.04797	5.55481	5.34709	rpa2; SPBP23A10.07	DNA-directed RNA polymerase I subunit 2,	GO:0005829,GO:0005736,GO:0003677,GO:0003899,GO:0046872,GO:0032549,GO:0009561,GO:0042254,GO:0006360	cytosol|DNA-directed RNA polymerase I complex|DNA binding|DNA-directed RNA polymerase activity|metal ion binding|ribonucleoside binding|megagametogenesis|ribosome biogenesis|transcription from RNA polymerase I promoter	ko03020,ko00230,ko00240	RNA polymerase|Purine metabolism|Pyrimidine metabolism
100241131	LOC100241131	11.7502	11.4474	12.4686	8.9426	9.50385	8.62936	6.97474	6.0315	7.00504	8.36919	11.2708	10.1336	SPBC713.04c	periodic tryptophan protein 2 homolog	GO:0005654,GO:0034388,GO:0032040,GO:0044822,GO:0030515,GO:0000462,GO:0000028,GO:0006364	nucleoplasm|Pwp2p-containing subcomplex of 90S preribosome|small-subunit processome|poly(A) RNA binding|snoRNA binding|maturation of SSU-rRNA from tricistronic rRNA transcript (SSU-rRNA, 5.8S rRNA, LSU-rRNA)|ribosomal small subunit assembly|rRNA processing	ko03008	Ribosome biogenesis in eukaryotes
100241136	LOC100241136	22.2567	20.7906	19.1093	16.9344	17.3738	18.0035	9.4265	10.0202	9.93936	10.9187	12.2417	11.7224	At1g80440; T21F11.23	F-box/kelch-repeat protein At1g80440
100241137	LOC100241137	1.34413	1.51406	1.67044	2.2721	1.98554	2.1093	2.56742	2.41172	2.66677	2.45644	2.43213	2.59986	TIR; At1g72930; F3N23.13	TMV resistance protein N-like,	GO:0005737,GO:0043531,GO:0005524,GO:0009626,GO:0007165	cytoplasm|ADP binding|ATP binding|plant-type hypersensitive response|signal transduction
100241138	LOC100241138	3.3576	2.53964	2.9622	3.31837	1.5269	3.56603	6.95288	6.97462	6.20249	3.29891	5.23033	4.89561	PRA1G1; At1g55640; F20N2.7	PRA1 family protein G2	GO:0005783,GO:0005789,GO:0016021,GO:0016192	endoplasmic reticulum|endoplasmic reticulum membrane|integral component of membrane|vesicle-mediated transport
100241139	LOC100241139	0.169729	0.135385	0.694175	0.0494368	0.484836	0	0.258942	0.100648	0.24915	0.0527078	0.13694	0.160635	PNSB3 {ECO:0000303|PubMed:21785130}; Synonyms=NDF4 {ECO:0000303|PubMed:18785996}; At3g16250 {ECO:0000312|Araport:AT3G16250}; MYA6.6 {ECO:0000312|EMBL:BAB01265.1}	photosynthetic NDH subunit of subcomplex B 3, chloroplastic	GO:0009507,GO:0009535,GO:0010598,GO:0051537,GO:0009055,GO:0046872,GO:0009773,GO:0006810	chloroplast|chloroplast thylakoid membrane|NAD(P)H dehydrogenase complex (plastoquinone)|2 iron, 2 sulfur cluster binding|electron carrier activity|metal ion binding|photosynthetic electron transport in photosystem I|transport
100241141	LOC100241141	0	0	0	0	0.0264858	0	0	0	0	0	0	0	CLPC1; Os04g0397100, LOC_Os04g32560; OSJNBa0039C07.4	chaperone protein ClpC3, chloroplastic-like	GO:0009507,GO:0005524,GO:0019538	chloroplast|ATP binding|protein metabolic process
100241142	LOC100241142	115.858	121.638	129.561	120.172	131.257	145.996	165.025	153.928	154.702	118.53	121.431	137.654	Fau	40S ribosomal protein S30	GO:0022627,GO:0005730,GO:0003735,GO:0006412	cytosolic small ribosomal subunit|nucleolus|structural constituent of ribosome|translation	ko03010	Ribosome
100241143	LOC100241143	0	0	0	0	0	0	0	0	0.292782	0	0	0	N	toll/interleukin-1 receptor-like protein	GO:0005737,GO:0043531,GO:0005524,GO:0009626,GO:0007165	cytoplasm|ADP binding|ATP binding|plant-type hypersensitive response|signal transduction
100241146	LOC100241146	4.22782	3.72774	4.47369	2.48256	3.45707	3.18298	3.42128	4.10396	3.36285	3.31429	5.72904	4.71393	Trappc2; Synonyms=Sedl	trafficking protein particle complex subunit 2	GO:0005793,GO:0005634,GO:0048471,GO:0006888,GO:0006351	endoplasmic reticulum-Golgi intermediate compartment|nucleus|perinuclear region of cytoplasm|ER to Golgi vesicle-mediated transport|transcription, DNA-templated
100241147	LOC100241147	18.2797	17.6855	18.0385	14.9882	15.6067	16.9336	12.7545	15.2857	14.6188	19.5241	18.9641	18.9955	HAB2; At1g17550; F1L3.32	protein phosphatase 2C 16	GO:0005737,GO:0005634,GO:0046872,GO:0004722,GO:0009738	cytoplasm|nucleus|metal ion binding|protein serine/threonine phosphatase activity|abscisic acid-activated signaling pathway	ko04016,ko04075	MAPK signaling pathway - plant|Plant hormone signal transduction
100241149	LOC100241149	1.55016	0.820536	1.65044	1.39104	1.06158	1.0085	1.293	1.35311	1.32103	0.72293	1.13207	0.63237		uncharacterized LOC100241149,
100241153	LOC100241153	14.9892	17.0432	17.2179	10.8411	10.3649	12.1564	21.6569	22.6715	21.8061	10.9279	13.0871	13.9771	P4H1 {ECO:0000303|Ref.6}; At2g43080; MFL8	prolyl 4-hydroxylase 1,	GO:0005789,GO:0005794,GO:0016021,GO:0005506,GO:0031418,GO:0004656,GO:0018401	endoplasmic reticulum membrane|Golgi apparatus|integral component of membrane|iron ion binding|L-ascorbic acid binding|procollagen-proline 4-dioxygenase activity|peptidyl-proline hydroxylation to 4-hydroxy-L-proline	ko00330	Arginine and proline metabolism
100241155	LOC100241155	0.951319	0.888359	0.573808	0.645023	0.629365	0.481813	0.225241	0.350523	0.270854	0.786807	0.820875	0.654019	At5g63020; MJH22.8	probable disease resistance protein At1g12280
100241156	LOC100241156	89.7492	85.5192	88.1613	83.3335	87.3895	87.3419	66.6853	65.1317	65.0936	62.695	61.3248	62.6695	ALAAT2; Synonyms=AOAT3; At1g72330; T10D10.20, T9N14.10	alanine aminotransferase 2	GO:0005739,GO:0004021,GO:0030170,GO:0009058,GO:0042853,GO:0001666	mitochondrion|L-alanine:2-oxoglutarate aminotransferase activity|pyridoxal phosphate binding|biosynthetic process|L-alanine catabolic process|response to hypoxia	ko00220,ko00250,ko00710	Arginine biosynthesis|Alanine, aspartate and glutamate metabolism|Carbon fixation in photosynthetic organisms
100241158	LOC100241158	59.3143	54.9761	53.125	58.0493	61.8522	63.4131	60.7029	68.2016	61.7676	67.0395	64.4007	69.1523	RPL32B; At5g46430; K11I1.2	60S ribosomal protein L32-1	GO:0005829,GO:0022625,GO:0022626,GO:0005730,GO:0003735,GO:0006412	cytosol|cytosolic large ribosomal subunit|cytosolic ribosome|nucleolus|structural constituent of ribosome|translation	ko03010	Ribosome
100241160	LOC100241160	109.674	116.375	114.032	103.387	102.797	105.689	122.75	124.252	118.042	115.521	115.361	116.82	Pomp	cyclin-B1-2	GO:0007049,GO:0051301	cell cycle|cell division	ko03050	Proteasome
100241161	LOC100241161	5.18825	5.76979	5.03037	5.99379	5.4701	5.47326	1.25816	1.03735	1.27502	2.12745	2.72646	2.08966	ABCG40 {ECO:0000303|PubMed:18299247}; Synonyms=PDR12 {ECO:0000303|PubMed:12430018, ECO:0000303|PubMed:16506311}, PDR9 {ECO:0000303|PubMed:18299247}; At1g15520 {ECO:0000312|Araport:AT1G15520}; T16N11.3 {ECO:0000312|EMBL:AAF71978.1}	pleiotropic drug resistance protein 1-like	GO:0016021,GO:0005524,GO:0016887,GO:0006810	integral component of membrane|ATP binding|ATPase activity|transport
100241162	LOC100241162	1.62984	1.68601	1.80457	1.63293	1.70751	1.54463	4.03671	4.29086	4.01288	3.29804	2.99359	2.73994	KIN14F {ECO:0000305}; Synonyms=KP1 {ECO:0000312|EMBL:AAK92458.3}; At3g44730 {ECO:0000312|Araport:AT3G44730}; T32N15.10 {ECO:0000312|EMBL:AAB70034.1}	kinesin-like protein KIN-14F,	GO:0005874,GO:0005739,GO:0005524,GO:0003777,GO:0009060,GO:0007018,GO:0009845	microtubule|mitochondrion|ATP binding|microtubule motor activity|aerobic respiration|microtubule-based movement|seed germination
100241163	LOC100241163	8.60204	10.2603	8.29572	11.2567	10.5136	6.51481	10.8019	11.7269	10.4505	9.81508	9.2818	11.1971		uncharacterized protein C9orf85 homolog
100241164	LOC100241164	112.155	136.371	126.518	133.8	131.505	131.321	47.2923	55.605	55.0455	106.332	87.7643	97.1325	VIT_16s0100g01030	stilbene synthase 6-like	GO:0005737,GO:0050350,GO:0009058,GO:0006952	cytoplasm|trihydroxystilbene synthase activity|biosynthetic process|defense response	ko00941	Flavonoid biosynthesis
100241166	LOC100241166	44.4194	42.7407	43.6512	37.7132	35.5974	33.9969	52.2332	49.7728	52.8351	51.7844	48.9374	53.3307	At1g60730; F8A5.24	probable aldo-keto reductase 4	GO:0005829,GO:0016491,GO:0046686	cytosol|oxidoreductase activity|response to cadmium ion
100241167	LOC100241167	0.231782	0.309778	0.267649	0.332677	0.207892	0.192772	0.261009	0.163362	0.238031	0.416071	0.32901	0.371864	At5g63020; MJH22.8	probable disease resistance protein At1g61300,
100241169	LOC100241169	4.39922	3.72369	4.31645	3.5302	3.65022	3.14361	4.98061	6.62657	5.78833	4.71142	5.26282	5.18696	ALIS3; At1g54320; F20D21.14, F20D21_50	putative ALA-interacting subunit 2,	GO:0016021	integral component of membrane
100241170	LOC100241170	0	0	0.0348721	0.150895	0	0	0	0	0	0	0.070779	0	At5g43730; MQD19.6	probable disease resistance protein At1g12280
100241171	LOC100241171	0.824518	0.608163	1.02123	0.780495	0.467519	0.393063	0.717637	0.386091	0.228307	0.202749	0.541955	0.561853	MADS6; Synonyms=MFO1; Os02g0682200, LOC_Os02g45770; OJ1123_G04.6, OsJ_07942	MADS-box transcription factor 18,	GO:0005634,GO:0000977,GO:0003700,GO:0000165,GO:0045944,GO:0006351	nucleus|RNA polymerase II regulatory region sequence-specific DNA binding|transcription factor activity, sequence-specific DNA binding|MAPK cascade|positive regulation of transcription from RNA polymerase II promoter|transcription, DNA-templated
100241173	LOC100241173	21.4768	21.9103	22.9885	21.0936	21.1272	20.8472	14.8337	16.1668	15.7874	19.6074	19.3481	20.2627		uncharacterized LOC100241173
100241174	LOC100241174	3.76901	4.03319	3.54081	3.98795	3.72727	4.15224	1.49466	1.72221	1.87565	4.06982	3.42652	3.47112	At1g11330; T28P6.2	G-type lectin S-receptor-like serine/threonine-protein kinase At1g11300
100241175	LOC100241175	1.21267	1.41444	1.84104	2.22476	1.74715	1.75633	1.25063	1.64445	1.81666	2.81195	2.89454	2.03155	MTERF4 {ECO:0000303|PubMed:23087700}; Synonyms=BSM {ECO:0000303|PubMed:21464319}, RUG2 {ECO:0000303|PubMed:21790815}, TERF3 {ECO:0000303|PubMed:21464319}; At4g02990 {ECO:0000312|Araport:AT4G02990}; T4I9.13 {ECO:0000312|EMBL:AAC79107.1}	transcription termination factor MTERF9, chloroplastic-like	GO:0009507,GO:0003690,GO:0019843,GO:0003727,GO:0009658,GO:0006353,GO:0009793,GO:0006355,GO:0042255,GO:0008380	chloroplast|double-stranded DNA binding|rRNA binding|single-stranded RNA binding|chloroplast organization|DNA-templated transcription, termination|embryo development ending in seed dormancy|regulation of transcription, DNA-templated|ribosome assembly|RNA splicing
100241176	LOC100241176	3.24351	3.36984	3.71769	1.25571	1.14161	1.07731	2.42132	2.68841	2.0778	1.67321	1.56352	1.71332	NPF3.1; Synonyms=NITR; At1g68570; F24J5.19	protein NRT1/ PTR FAMILY 1.2,	GO:0016021,GO:0005886,GO:0080054,GO:0080055	integral component of membrane|plasma membrane|low-affinity nitrate transmembrane transporter activity|low-affinity nitrate transport
100241177	LOC100241177	0.821367	1.23631	1.15537	0.788557	0.505945	0.665161	1.32804	1.23085	0.76994	0.757845	0.735358	0.565988	LECRKS4 {ECO:0000303|PubMed:19773388}; At3g55550 {ECO:0000312|Araport:AT3G55550}; T22E16.210 {ECO:0000312|EMBL:CAB75913.1}	probable L-type lectin-domain containing receptor kinase S.7
100241180	LOC100241180	8.40589	8.71399	8.67032	7.10817	6.71258	5.97466	10.701	10.1068	8.58807	8.54008	9.76849	10.2812	HLP; At5g46160; MCL19.22	50S ribosomal protein HLP, mitochondrial,	GO:0005762,GO:0005739,GO:0070180,GO:0003735,GO:0006412	mitochondrial large ribosomal subunit|mitochondrion|large ribosomal subunit rRNA binding|structural constituent of ribosome|translation	ko03010	Ribosome
100241181	LOC100241181	3.46645	2.92702	2.12911	1.6986	2.3806	1.26434	3.64289	4.15591	3.437	2.63288	2.51919	2.27615	ICMTA; Synonyms=PCM, STE14, STE14A; At5g23320; MKD15.18	protein-S-isoprenylcysteine O-methyltransferase A,	GO:0005783,GO:0005789,GO:0016021,GO:0004671,GO:0009908,GO:0009788,GO:0048367	endoplasmic reticulum|endoplasmic reticulum membrane|integral component of membrane|protein C-terminal S-isoprenylcysteine carboxyl O-methyltransferase activity|flower development|negative regulation of abscisic acid-activated signaling pathway|shoot system development	ko00900	Terpenoid backbone biosynthesis
100241183	LOC100241183	0.928712	0.614639	0.690529	0.714019	0.849354	0.893138	0.513727	0.513012	0.49871	0.575505	0.670549	0.639996	IQD1 {ECO:0000303|PubMed:15960618}; At3g09710 {ECO:0000312|Araport:AT3G09710}; F11F8.30 {ECO:0000312|EMBL:AAF23301.1}	protein IQ-DOMAIN 14,	GO:0005829,GO:0005875,GO:0005886	cytosol|microtubule associated complex|plasma membrane
100241184	LOC100241184	0.132865	0.0703004	0.358347	0.0793844	0	0	0	0.080286	0.0505241	0	0	0.0565513		uncharacterized LOC100241184,
100241185	LOC100241185	0.595622	0.571248	0.470313	0.831446	0.632506	0.808079	0.0840607	0.147376	0.182249	0.718418	0.73697	1.00548	EGY3; At1g17870; F2H15.10	uncharacterized LOC100241185	GO:0031969,GO:0016021,GO:0008237,GO:0009408,GO:0009644,GO:0042542	chloroplast membrane|integral component of membrane|metallopeptidase activity|response to heat|response to high light intensity|response to hydrogen peroxide
100241186	LOC100241186	14.4673	11.1787	15.7793	11.2078	15.2742	13.5377	8.25825	9.30538	9.68391	11.5453	8.67059	11.2921	SKIP34; At5g65495; K19O4	protein SKIP34
100241187	LOC100241187	1.39704	1.67208	2.55439	1.18525	0.96931	1.8836	1.63441	2.59077	1.80573	1.65009	1.4799	1.58052	iolC {ECO:0000255|HAMAP-Rule:MF_01668}; BH2319	ketohexokinase,	GO:0005829,GO:0061594,GO:0005524,GO:0019200,GO:0004747,GO:1902777,GO:0046835,GO:0006014	cytosol|6-deoxy-6-sulfofructose kinase activity|ATP binding|carbohydrate kinase activity|ribokinase activity|6-sulfoquinovose(1-) catabolic process|carbohydrate phosphorylation|D-ribose metabolic process
100241189	LOC100241189	0.38289	0.931123	0.759545	0.380002	0.4332	0.651344	0.703923	1.09494	1.06449	1.01899	0.926705	1.04384	At1g17350; F28G4.19	uncharacterized LOC100241189	GO:0005829,GO:0005634	cytosol|nucleus
100241190	LOC100241190	9.68647	9.74797	9.49763	8.87254	8.94791	8.75284	8.63098	8.86212	9.2967	11.4294	10.8254	10.4536	VCR; At3g13290; MDC11.12	enhancer of mRNA-decapping protein 4	GO:0000932,GO:0042803,GO:0031087,GO:0006402,GO:0006397	cytoplasmic mRNA processing body|protein homodimerization activity|deadenylation-independent decapping of nuclear-transcribed mRNA|mRNA catabolic process|mRNA processing	ko03018	RNA degradation
100241191	LOC100241191	0.735546	1.30978	1.24533	1.06646	0.767463	1.02971	0.872623	1.011	1.19921	0.67636	0.639865	0.670188	LRK10L-2.1 {ECO:0000303|PubMed:12805585}; At5g38260 {ECO:0000312|Araport:AT5G38260}; MXA21.5 {ECO:0000312|EMBL:BAB11292.1}	LEAF RUST 10 DISEASE-RESISTANCE LOCUS RECEPTOR-LIKE PROTEIN KINASE-like 2.4	GO:0016021,GO:0005524,GO:0004674	integral component of membrane|ATP binding|protein serine/threonine kinase activity
100241193	LOC100241193	47.0729	44.3361	48.7467	48.15	46.7477	49.3322	25.2752	25.0632	24.538	31.8015	32.6011	33.4817	LRR-RLK; At3g14840; T21E2.2	probable LRR receptor-like serine/threonine-protein kinase At1g07650,
100241197	LOC100241197	34.3165	37.187	35.5965	26.5057	25.8451	24.8164	81.0819	83.189	86.5487	70.8292	71.2235	70.1145	CESA7; Synonyms=FRA5, IRX3; At5g17420; T10B6.80	cellulose synthase A catalytic subunit 4 [UDP-forming]	GO:0005618,GO:0016021,GO:0005886,GO:0016760,GO:0016759,GO:0046872,GO:0071555,GO:0030244,GO:0042742,GO:0050832,GO:0009834	cell wall|integral component of membrane|plasma membrane|cellulose synthase (UDP-forming) activity|cellulose synthase activity|metal ion binding|cell wall organization|cellulose biosynthetic process|defense response to bacterium|defense response to fungus|plant-type secondary cell wall biogenesis
100241199	LOC100241199	5.70504	7.31079	6.47016	13.8008	13.6195	12.7748	9.14911	8.93331	10.1058	4.35844	7.49267	6.13733		phytosulfokines
100241200	LOC100241200	15.967	14.2322	18.8963	12.6951	12.2977	12.0498	12.7713	15.3819	13.0619	10.9191	17.7703	11.7693	TSJT1	asparagine synthetase [glutamine-hydrolyzing] 1
100241201	LOC100241201	3.23256	3.14942	3.52744	10.2633	9.05646	8.73338	3.14026	3.45782	2.76883	3.45845	3.50355	4.40309	At5g13200; T19L5.4, T31B5_20	GEM-like protein 4,
100241202	LOC100241202	5.84595	6.32322	6.10638	6.39485	5.74679	5.76687	6.17139	6.52486	7.56398	5.39944	5.36405	5.55904	ALG6; My046	probable dolichyl pyrophosphate Man9GlcNAc2 alpha-1,3-glucosyltransferase,	GO:0005789,GO:0016021,GO:0042281,GO:0006490,GO:0006487	endoplasmic reticulum membrane|integral component of membrane|dolichyl pyrophosphate Man9GlcNAc2 alpha-1,3-glucosyltransferase activity|oligosaccharide-lipid intermediate biosynthetic process|protein N-linked glycosylation	ko00510	N-Glycan biosynthesis
100241203	LOC100241203	0	0	0	0	0.0507977	0	0.0955921	0.0474396	0	0	0	0	ERF095; At3g23220; K14B15.13	ethylene-responsive transcription factor ERF098-like	GO:0005634,GO:0003677,GO:0003700,GO:0009873,GO:0010200,GO:0006351	nucleus|DNA binding|transcription factor activity, sequence-specific DNA binding|ethylene-activated signaling pathway|response to chitin|transcription, DNA-templated	ko04016,ko04075	MAPK signaling pathway - plant|Plant hormone signal transduction
100241204	LOC100241204	16.3991	15.3407	15.4093	15.1621	14.957	15.0897	15.5546	14.9877	16.7807	17.1359	17.1531	15.132	ZDHHC17 {ECO:0000312|HGNC:HGNC:18412}; Synonyms=HIP14 {ECO:0000303|PubMed:12393793}, HIP3 {ECO:0000312|EMBL:BAC22089.1}, HYPH {ECO:0000303|PubMed:9700202}, KIAA0946 {ECO:0000312|EMBL:BAA76790.1}; HSPC294 {ECO:0000312|EMBL:AAC26848.1}	probable protein S-acyltransferase 23	GO:0005794,GO:0000139,GO:0016021,GO:0019706	Golgi apparatus|Golgi membrane|integral component of membrane|protein-cysteine S-palmitoyltransferase activity
100241205	LOC100241205	16.0673	17.5249	16.7031	11.7357	10.7798	11.0382	15.0795	14.6618	13.906	17.4234	19.7274	18.8216	BGLU40; At1g26560; T1K7.7	beta-glucosidase 42	GO:0005829,GO:0008422,GO:0102483,GO:0071369,GO:0071281,GO:0071732,GO:0030245,GO:1901657	cytosol|beta-glucosidase activity|scopolin beta-glucosidase activity|cellular response to ethylene stimulus|cellular response to iron ion|cellular response to nitric oxide|cellulose catabolic process|glycosyl compound metabolic process	ko00940,ko00500,ko00460	Phenylpropanoid biosynthesis|Starch and sucrose metabolism|Cyanoamino acid metabolism
100241207	LOC100241207	2.10824	2.15901	2.36364	1.83821	1.21281	1.5914	2.93165	2.48545	2.9104	2.12602	1.81592	1.55521	psf-1	4'-phosphopantetheinyl transferase,	GO:0008897,GO:0000287,GO:0017000,GO:0006633	holo-[acyl-carrier-protein] synthase activity|magnesium ion binding|antibiotic biosynthetic process|fatty acid biosynthetic process	ko00770	Pantothenate and CoA biosynthesis
100241208	LOC100241208	2.62881	2.84258	2.80537	3.4679	2.53636	2.77057	2.30974	3.50627	3.35217	2.8958	3.71685	2.58979	RIBA3; At5g59750; MTH12.13, MTH12.150	bifunctional riboflavin biosynthesis protein RIBA 1, chloroplastic	GO:0009507,GO:0009570,GO:0016020,GO:0008686,GO:0005525,GO:0003935,GO:0046872,GO:0009231	chloroplast|chloroplast stroma|membrane|3,4-dihydroxy-2-butanone-4-phosphate synthase activity|GTP binding|GTP cyclohydrolase II activity|metal ion binding|riboflavin biosynthetic process	ko00740,ko00790	Riboflavin metabolism|Folate biosynthesis
100241210	LOC100241210	0	0	0	0	0.243465	0	0	0	0	0	0	0	TET7; At4g28050; T13J8.160	tetraspanin-8-like	GO:0005794,GO:0016021,GO:0016020,GO:0005886,GO:0009506,GO:0050829	Golgi apparatus|integral component of membrane|membrane|plasma membrane|plasmodesma|defense response to Gram-negative bacterium
100241211	LOC100241211	0.115961	0.0174852	0.249787	0.116633	0	0.049834	0.0200477	0	0.0752203	0.120657	0.163489	0.0207811	At3g14460; MOA2.6	putative disease resistance RPP13-like protein 1
100241212	LOC100241212	0.695547	0.349829	0.437542	0.210259	0.0915341	0.230578	0.264662	0.170469	0.0419188	0.219077	0.273834	0.817431	TYRAAT2; At1g15710; F7H2.5	arogenate dehydrogenase 2, chloroplastic	GO:0009507,GO:0033730,GO:0004665,GO:0008977,GO:0006571	chloroplast|arogenate dehydrogenase (NADP+) activity|prephenate dehydrogenase (NADP+) activity|prephenate dehydrogenase activity|tyrosine biosynthetic process	ko00400	Phenylalanine, tyrosine and tryptophan biosynthesis
100241213	LOC100241213	1.09525	1.54349	1.75895	1.09763	1.24711	1.33939	3.95438	4.09118	3.85019	3.47117	3.0832	3.52065		uncharacterized LOC100241213,
100241214	LOC100241214	0.31125	0.191253	0.366035	0.143887	0.063164	0	0.365963	0.296609	0.199474	0.0614958	0.135188	0.124253		uncharacterized LOC100241214
100241216	LOC100241216	0.298017	0.139953	0.249408	0.0384038	0.0415374	0	0.429483	0.229772	0.407395	0.0400718	0.178201	0.12309	At5g67130; K21H1.9	PI-PLC X domain-containing protein At5g67130,	GO:0046658,GO:0005886,GO:0008081,GO:0006629	anchored component of plasma membrane|plasma membrane|phosphoric diester hydrolase activity|lipid metabolic process
100241217	LOC100241217	3.58371	4.13803	3.59211	2.56358	3.73099	2.96851	4.85526	4.87667	4.29174	4.74871	4.38534	3.65656		uncharacterized LOC100241217
100241219	LOC100241219	2.80317	2.82568	2.84158	3.32445	3.22205	3.5896	1.42863	1.86869	1.24242	2.71219	2.82832	3.20549	ANX1; At3g04690; F7O18.16	receptor-like protein kinase FERONIA
100241220	LOC100241220	18.7412	19.1691	19.0988	15.0659	15.62	16.0125	19.3601	18.4104	19.1976	20.0362	20.6126	19.4353	lacZ {ECO:0000255|HAMAP-Rule:MF_01687}; VV2_1327	beta-galactosidase,	GO:0009341,GO:0004565,GO:0030246,GO:0046872,GO:0005975	beta-galactosidase complex|beta-galactosidase activity|carbohydrate binding|metal ion binding|carbohydrate metabolic process	ko00052,ko00511,ko00600	Galactose metabolism|Other glycan degradation|Sphingolipid metabolism
100241221	LOC100241221	3.79998	3.51046	2.61565	2.88953	2.70028	2.76541	3.99993	3.25413	3.76609	4.61663	4.0967	4.13172	MOT1; Synonyms=ST5.2, SULTR5.2; At2g25680; F3N11.13	molybdate transporter 2	GO:0016021,GO:0005774,GO:0015098	integral component of membrane|vacuolar membrane|molybdate ion transmembrane transporter activity
100241222	LOC100241222	0	0	0	0	0	0	0	0	0	0	0	0	ANP2; At1g54960; F14C21.49, T24C10.7	mitogen-activated protein kinase kinase kinase 2-like	GO:0005737,GO:0005524,GO:0004709,GO:0004702	cytoplasm|ATP binding|MAP kinase kinase kinase activity|signal transducer, downstream of receptor, with serine/threonine kinase activity
100241224	LOC100241224	3.52717	3.66906	4.25862	3.004	3.67622	2.4289	7.21276	8.04236	5.19057	3.9441	4.0606	4.76955	PSAH2; At1g52230; F9I5.11	photosystem I reaction center subunit VI, chloroplastic	GO:0009535,GO:0016021,GO:0009538,GO:0015979	chloroplast thylakoid membrane|integral component of membrane|photosystem I reaction center|photosynthesis	ko00195	Photosynthesis
100241225	LOC100241225	22.047	20.6693	20.4991	24.5771	23.529	21.2526	16.8869	14.4361	14.3629	23.0162	23.6664	22.0516	SHM5; Synonyms=EDA36, EDA37, SHMT5; At4g13890; F18A5.280	serine hydroxymethyltransferase 7,	GO:0005737,GO:0004372,GO:0030170,GO:0006544,GO:0006563,GO:0035999	cytoplasm|glycine hydroxymethyltransferase activity|pyridoxal phosphate binding|glycine metabolic process|L-serine metabolic process|tetrahydrofolate interconversion	ko00260,ko00630,ko00680,ko00670,ko00460	Glycine, serine and threonine metabolism|Glyoxylate and dicarboxylate metabolism|Methane metabolism|One carbon pool by folate|Cyanoamino acid metabolism
100241226	LOC100241226	24.3071	22.8607	23.5512	25.8525	23.942	23.4741	24.613	23.7153	23.3271	33.8997	34.8341	36.2531		uncharacterized LOC100241226
100241227	LOC100241227	35.3395	33.266	36.5643	37.7627	32.9599	30.057	32.0286	39.5875	35.7466	25.5635	25.1658	25.5188	SRM1 {ECO:0000303|PubMed:26243618}; At5g08520 {ECO:0000312|Araport:AT5G08520}	uncharacterized LOC100241227	GO:0005634,GO:0003677,GO:0003700,GO:0008270,GO:0006355,GO:0006351	nucleus|DNA binding|transcription factor activity, sequence-specific DNA binding|zinc ion binding|regulation of transcription, DNA-templated|transcription, DNA-templated
100241228	LOC100241228	42.944	42.5002	45.2466	45.7238	44.5943	43.1353	46.7448	48.4506	45.6732	49.573	50.3695	51.2432	WRKY19; At4g12020; F16J13.90	mitogen-activated protein kinase kinase kinase 1,	GO:0005768,GO:0005634,GO:0005886,GO:0005524,GO:0003677,GO:0019900,GO:0004709,GO:0004674,GO:0009631,GO:0045087,GO:0000165,GO:0046777,GO:0009409,GO:1902065,GO:0006970,GO:0009651,GO:0009611,GO:0010449,GO:0022622	endosome|nucleus|plasma membrane|ATP binding|DNA binding|kinase binding|MAP kinase kinase kinase activity|protein serine/threonine kinase activity|cold acclimation|innate immune response|MAPK cascade|protein autophosphorylation|response to cold|response to L-glutamate|response to osmotic stress|response to salt stress|response to wounding|root meristem growth|root system development	ko04016	MAPK signaling pathway - plant
100241231	LOC100241231	3.0229	2.23603	2.39962	1.04005	2.0453	1.73356	3.09093	3.30337	3.02356	2.72503	2.54926	2.33903	GLYR1; Synonyms=GR1; At3g25530; MWL2.18	glyoxylate/succinic semialdehyde reductase 2, chloroplastic,	GO:0009507,GO:0009570,GO:0034831,GO:0051990,GO:0043713,GO:0018453,GO:0034840,GO:0048258,GO:0018452,GO:0019152,GO:0000252,GO:0033709,GO:0052677,GO:0032866,GO:0035410,GO:0018451,GO:0008875,GO:0030267,GO:0004448,GO:0044103,GO:0032867,GO:0044105,GO:0004495,GO:0051287,GO:0032442,GO:0004616,GO:0033765,GO:0035380	chloroplast|chloroplast stroma|(R)-(-)-1,2,3,4-tetrahydronaphthol dehydrogenase activity|(R)-2-hydroxyglutarate dehydrogenase activity|(R)-2-hydroxyisocaproate dehydrogenase activity|2-hydroxytetrahydrofuran dehydrogenase activity|3-hydroxymenthone dehydrogenase activity|3-ketoglucose-reductase activity|5-exo-hydroxycamphor dehydrogenase activity|acetoin dehydrogenase activity|C-3 sterol dehydrog…	ko00630,ko00650	Glyoxylate and dicarboxylate metabolism|Butanoate metabolism
100241232	LOC100241232	76.9445	75.1111	75.1828	115.576	118.887	115.223	65.2544	66.5857	68.3027	75.5529	72.6996	72.2718	VCINV	acid beta-fructofuranosidase	GO:0016021,GO:0005775,GO:0004575,GO:0005985	integral component of membrane|vacuolar lumen|sucrose alpha-glucosidase activity|sucrose metabolic process	ko00052,ko00500	Galactose metabolism|Starch and sucrose metabolism
100241234	LOC100241234	1.64982	1.68265	1.32266	1.67664	1.85902	1.49907	0.628766	1.00104	1.13089	1.71408	1.89216	2.08791	TGA1 {ECO:0000303|PubMed:16079849}; GrmZm2g101511; ZEAMMB73_922217 {ECO:0000312|EMBL:AFW61574.1}	squamosa promoter-binding-like protein 18,	GO:0005634,GO:0003677,GO:0046872	nucleus|DNA binding|metal ion binding
100241235	LOC100241235	0.176737	0.106689	0.136435	0.0585687	0.0318266	0.0126102	0.13564	0.207398	0.184536	0.153027	0.260158	0.141199	At5g63020; MJH22.8	probable disease resistance protein At1g12280
100241236	LOC100241236	13.4562	13.9117	13.339	15.4036	12.7537	12.9476	15.5522	15.0723	14.2354	16.1904	15.5508	15.5262	Drg2	developmentally-regulated G-protein 2,	GO:0005737,GO:0019003,GO:0005525,GO:0003924	cytoplasm|GDP binding|GTP binding|GTPase activity
100241240	LOC100241240	46.7693	44.5488	45.7997	50.4105	47.0386	47.4999	55.7335	57.3479	58.448	46.941	42.235	47.0335	ASIL1 {ECO:0000303|PubMed:19155348}; At1g54060 {ECO:0000312|Araport:AT1G54060}; F15I1.14 {ECO:0000312|EMBL:AAD25778.1}	trihelix transcription factor ASIL2	GO:0005634,GO:0043565,GO:0003700,GO:0009793,GO:0006355,GO:0010431,GO:0006351	nucleus|sequence-specific DNA binding|transcription factor activity, sequence-specific DNA binding|embryo development ending in seed dormancy|regulation of transcription, DNA-templated|seed maturation|transcription, DNA-templated
100241243	LOC100241243	120.848	125.309	122.282	112.458	110.772	120.208	130.652	130.854	115.416	117.514	112.365	115.951	RPS7	40S ribosomal protein S7-like,	GO:0005840,GO:0003735,GO:0006412	ribosome|structural constituent of ribosome|translation	ko03010	Ribosome
100241245	LOC100241245	0	0.0311798	0	0	0	0	0	0	0	0	0	0	At2g03980; F3C11.9	GDSL esterase/lipase 7	GO:0048046,GO:0005618,GO:0009507,GO:0009534,GO:0016788,GO:0016042	apoplast|cell wall|chloroplast|chloroplast thylakoid|hydrolase activity, acting on ester bonds|lipid catabolic process
100241246	LOC100241246	2.26067	1.07286	1.71925	1.09184	0.997444	2.18205	1.32046	2.39167	2.00234	1.6033	1.59465	2.11801		chromosome transmission fidelity protein 8 homolog
100241253	LOC100241253	0.592772	0.452251	0.800031	0.601463	0.264346	0.649964	0.499011	0.299436	0.488257	0.188896	0.114521	0.972908	At1g80440; T21F11.23	F-box/kelch-repeat protein At1g80440-like
100241254	LOC100241254	0.58451	0.572156	0.660539	0.468801	0.416131	0.431155	0.546412	0.59742	0.481187	0.626791	0.584951	0.661105		uncharacterized LOC100241254
100241255	LOC100241255	4.05839	3.40285	3.33993	3.25596	3.59257	3.54379	2.73416	2.85106	3.05735	4.5498	4.67638	3.63236	HOS1; At2g39810; T5I7.11	E3 ubiquitin-protein ligase HOS1-like	GO:0005737,GO:0005634,GO:0046872,GO:0004842,GO:0045892,GO:0016567,GO:0009966,GO:0009409,GO:0010228	cytoplasm|nucleus|metal ion binding|ubiquitin-protein transferase activity|negative regulation of transcription, DNA-templated|protein ubiquitination|regulation of signal transduction|response to cold|vegetative to reproductive phase transition of meristem
100241256	LOC100241256	0.360835	0.439348	0.475531	0.128076	0.0345193	0.0544704	0.0955127	0.0635178	0.0619744	0	0	0.0340375	HST; Synonyms=HCT; At5g48930; K19E20.4	shikimate O-hydroxycinnamoyltransferase	GO:0005737,GO:0005829,GO:0016020,GO:0047205,GO:0047172,GO:0010252,GO:0009809,GO:0009963	cytoplasm|cytosol|membrane|quinate O-hydroxycinnamoyltransferase activity|shikimate O-hydroxycinnamoyltransferase activity|auxin homeostasis|lignin biosynthetic process|positive regulation of flavonoid biosynthetic process
100241257	LOC100241257	185.808	220.706	162.225	144.798	172.365	188.998	175.513	154.665	146.253	168.065	162.217	159.004	Ssr2	translocon-associated protein subunit beta	GO:0005783,GO:0005789,GO:0016021,GO:0006613	endoplasmic reticulum|endoplasmic reticulum membrane|integral component of membrane|cotranslational protein targeting to membrane	ko04141	Protein processing in endoplasmic reticulum
100241259	LOC100241259	0.122691	0.194199	0.396516	0.0357483	0	0.060444	0.14304	0.142481	0.274122	0.0371833	0.0997534	0.113564	CHAT; At3g03480; T21P5.10	shikimate O-hydroxycinnamoyltransferase	GO:0005737,GO:0005829,GO:0016020,GO:0047205,GO:0047172,GO:0010252,GO:0009809,GO:0009963	cytoplasm|cytosol|membrane|quinate O-hydroxycinnamoyltransferase activity|shikimate O-hydroxycinnamoyltransferase activity|auxin homeostasis|lignin biosynthetic process|positive regulation of flavonoid biosynthetic process
100241260	LOC100241260	12.6812	11.4967	11.0603	8.36244	9.92573	10.9285	15.0299	11.3767	10.6002	11.8985	10.566	8.40094	rps21	uncharacterized LOC100241260	GO:0009507,GO:0005840,GO:0019843,GO:0003735,GO:0006412	chloroplast|ribosome|rRNA binding|structural constituent of ribosome|translation
100241261	LOC100241261	0.344336	0.568842	0.564886	0.451974	0.321168	0.120275	0.268581	0.528195	0.168607	0.472716	0.568805	0.411022	PCMP-H60; At2g27610; F10A12.28, F15K20.29	pentatricopeptide repeat-containing protein At2g01510, mitochondrial
100241262	LOC100241262	5.14726	6.13692	5.96212	4.3341	4.79121	5.05161	5.46571	6.55092	6.87943	5.28782	5.5763	5.96271	THO3; Synonyms=TEX1; At5g56130; MDA7.19	THO complex subunit 3,	GO:0080008,GO:0000347,GO:0000445,GO:0003723,GO:0031047,GO:0006406,GO:0006397,GO:0010267,GO:0008380	Cul4-RING E3 ubiquitin ligase complex|THO complex|THO complex part of transcription export complex|RNA binding|gene silencing by RNA|mRNA export from nucleus|mRNA processing|production of ta-siRNAs involved in RNA interference|RNA splicing	ko03040,ko03013	Spliceosome|RNA transport
100241265	LOC100241265	19.7116	18.1561	20.893	13.7736	15.571	15.0231	14.2545	15.2311	17.567	17.2795	18.0398	18.0795		uncharacterized LOC100241265
100241266	LOC100241266	6.04769	6.22413	5.87543	6.50587	6.15286	5.77957	8.29058	7.93484	8.11143	7.60549	7.98289	8.56416	At1g30440; F26G16.2	BTB/POZ domain-containing protein At1g30440
100241268	LOC100241268	3.40714	2.98843	3.157	2.82152	2.29305	3.2275	2.03098	2.42536	1.88407	3.24773	2.7231	2.8079	PAP15; Synonyms=AT1; At3g07130; T1B9.21	purple acid phosphatase 15	GO:0005576,GO:0003993,GO:0046872,GO:0009846,GO:0009845	extracellular region|acid phosphatase activity|metal ion binding|pollen germination|seed germination
100241269	LOC100241269	0.022007	0.0232508	0.0714468	0	0.0557109	0.0222753	0.0260078	0.0259077	0.0738237	0.053789	0.0481745	0.0827821		uncharacterized LOC100241269,
100241270	LOC100241270	0.970742	0.850297	0.859267	1.03683	1.03293	0.817372	0.844454	0.687014	0.829421	1.03701	1.09783	0.964269	At2g15630; F9O13.18	putative pentatricopeptide repeat-containing protein At1g09680
100241271	LOC100241271	26.3185	25.7129	25.8478	27.1151	25.1147	30.6956	10.395	11.558	9.48956	15.2339	17.4499	16.7439		cupin domain-containing protein-like
100241273	LOC100241273	3.23042	3.08627	2.90486	2.37395	2.2112	1.71354	2.57051	3.19108	3.29482	2.21383	2.52506	2.83216	aspS {ECO:0000255|HAMAP-Rule:MF_00044}; all2436	aspartyl-tRNA synthetase-like	GO:0009507,GO:0016020,GO:0005739,GO:0004815,GO:0005524,GO:0003677,GO:0046872,GO:0006418	chloroplast|membrane|mitochondrion|aspartate-tRNA ligase activity|ATP binding|DNA binding|metal ion binding|tRNA aminoacylation for protein translation	ko00970	Aminoacyl-tRNA biosynthesis
100241274	LOC100241274	8.72268	9.03068	8.23746	9.88478	10.7423	9.43014	7.15838	8.54249	8.64458	9.12971	9.63096	10.8263		uncharacterized LOC100241274
100241275	LOC100241275	1.45104	1.24966	1.39057	1.03478	0.745303	1.49956	2.09096	1.87068	2.37031	1.16723	1.23933	1.74192	LPP1; Synonyms=PAP1; At2g01180; F10A8.6	putative lipid phosphate phosphatase 3, chloroplastic,	GO:0031969,GO:0005887,GO:0005886,GO:0008195,GO:0046839,GO:0006644,GO:0007165	chloroplast membrane|integral component of plasma membrane|plasma membrane|phosphatidate phosphatase activity|phospholipid dephosphorylation|phospholipid metabolic process|signal transduction	ko00561,ko00564	Glycerolipid metabolism|Glycerophospholipid metabolism
100241276	LOC100241276	17.9464	17.0325	18.4336	14.5869	15.1802	15.2828	19.8272	22.037	21.1162	17.1944	17.6743	17.2432	NCSTN; Synonyms=KIAA0253; UNQ1874/PRO4317	nicastrin	GO:0016021,GO:0007219,GO:0016485	integral component of membrane|Notch signaling pathway|protein processing	ko04330	Notch signaling pathway
100241277	LOC100241277	23.2974	23.827	23.4612	24.707	23.1355	23.2208	20.0595	19.6163	21.4922	29.5533	29.7486	26.4544		uncharacterized LOC100241277,
100241278	LOC100241278	4.11344	4.26425	4.58048	6.46745	6.37524	6.42974	6.18056	6.37802	6.34878	6.46239	6.80615	6.27944	At2g19210; F27F23.1	putative leucine-rich repeat receptor-like serine/threonine-protein kinase At2g19230,
100241279	LOC100241279	7.24747	6.97313	7.38221	5.92845	6.08672	6.53737	7.79212	8.02744	7.26293	6.37121	7.14918	7.3818	SEI1 {ECO:0000305}; At5g16460 {ECO:0000312|Araport:AT5G16460}; MQK4.19 {ECO:0000312|EMBL:BAB09613.1}	seipin-2	GO:0005783,GO:0005789,GO:0016021,GO:0006629,GO:0034389,GO:0019915	endoplasmic reticulum|endoplasmic reticulum membrane|integral component of membrane|lipid metabolic process|lipid particle organization|lipid storage
100241281	LOC100241281	0	0	0.0221437	0	0	0	0	0	0	0	0	0	CRURS	legumin A	GO:0046872,GO:0045735	metal ion binding|nutrient reservoir activity
100241282	LOC100241282	0.0267244	0.0282336	0.0481972	0.0418514	0.0226345	0	0.0429322	0.0528746	0.0100987	0.0542132	0.0194326	0	ABCC10; Synonyms=MRP10, MRP14; At3g59140; F17J16.190	ABC transporter C family member 8,	GO:0016021,GO:0005524,GO:0008559	integral component of membrane|ATP binding|xenobiotic-transporting ATPase activity
100241283	LOC100241283	1.0543	0.919405	1.41603	0.992236	1.07366	0.778636	1.62922	1.59655	1.20743	1.30107	1.32779	1.18486	YNL011C; N2862	uncharacterized protein YNL011C,
100241286	LOC100241286	3.95032	3.00593	3.69374	3.66101	3.98032	3.31608	4.86252	4.13708	4.04168	3.50229	4.1142	3.97182		uncharacterized LOC100241286,
100241287	LOC100241287	88.3231	95.4837	83.6465	68.8181	76.9771	78.7831	92.431	91.6736	87.0336	92.6997	94.9033	85.4989	SDH6 {ECO:0000305}; At1g08480 {ECO:0000312|Araport:AT1G08480}	succinate dehydrogenase subunit 6, mitochondrial	GO:0005749,GO:0005739,GO:0009536,GO:0045273,GO:0005774,GO:0005773,GO:0006099	mitochondrial respiratory chain complex II, succinate dehydrogenase complex (ubiquinone)|mitochondrion|plastid|respiratory chain complex II|vacuolar membrane|vacuole|tricarboxylic acid cycle
100241288	LOC100241288	0	0	0	0	0	0.0106741	0	0.0121254	0	0	0	0		uncharacterized LOC100241288
100241291	LOC100241291	4.61698	4.45086	4.09225	4.14324	4.71818	4.16143	4.03811	3.29606	3.79966	3.8185	3.81178	4.67154	SPAPJ696.02	uncharacterized LOC100241291,	GO:0030479,GO:0032587,GO:0051015,GO:0035091,GO:0051666,GO:0051017,GO:0007015,GO:0006897,GO:1900027	actin cortical patch|ruffle membrane|actin filament binding|phosphatidylinositol binding|actin cortical patch localization|actin filament bundle assembly|actin filament organization|endocytosis|regulation of ruffle assembly
100241293	LOC100241293	0.0833275	0.264248	0.25645	0.129349	0.104767	0.168755	0.22946	0.518937	0.216466	0.337808	0.31695	0.242804		probable glucan 1,3-beta-glucosidase A,	GO:1990819,GO:0000935,GO:0005576,GO:0046557,GO:0004338,GO:0046872,GO:0070879,GO:1904541,GO:0000272	actin fusion focus|barrier septum|extracellular region|glucan endo-1,6-beta-glucosidase activity|glucan exo-1,3-beta-glucosidase activity|metal ion binding|fungal-type cell wall beta-glucan metabolic process|fungal-type cell wall disassembly involved in conjugation with cellular fusion|polysaccharide catabolic process
100241294	LOC100241294	0.338596	0.582296	0.454614	0.101237	0.162372	0.127663	0.0500341	0.449659	0.482662	0.573722	0.187025	0.374653	CXE6; At1g68620; F24J5.14	probable carboxylesterase 17	GO:0052689,GO:0008152	carboxylic ester hydrolase activity|metabolic process
100241297	LOC100241297	0	0	0	0	0	0	0	0	0	0	0	0		uncharacterized LOC100241297
100241298	LOC100241298	0.621835	0.74534	0.672652	1.37675	0.68873	0.636882	1.65554	1.01068	1.47357	0.671202	0.891074	0.83738	IQD1 {ECO:0000303|PubMed:15960618}; At3g09710 {ECO:0000312|Araport:AT3G09710}; F11F8.30 {ECO:0000312|EMBL:AAF23301.1}	protein IQ-DOMAIN 1	GO:0005737,GO:0005874,GO:0005634,GO:0008017	cytoplasm|microtubule|nucleus|microtubule binding
100241300	LOC100241300	26.4563	24.5511	24.1179	25.99	26.9704	24.2735	24.6186	26.1396	22.9103	27.3992	27.586	27.6144	Fbxl20; Synonyms=Fbl2	F-box/LRR-repeat protein 20	GO:0005737,GO:0001662	cytoplasm|behavioral fear response
100241301	LOC100241301	1.52558	1.52044	2.05976	1.50414	0.854685	1.70062	2.19066	2.0871	2.03079	2.35724	1.95126	2.70291	CCR2; At1g80820; F23A5.17	cinnamoyl-CoA reductase-like SNL6,	GO:0003854,GO:0006952,GO:0009809,GO:0006694	3-beta-hydroxy-delta5-steroid dehydrogenase activity|defense response|lignin biosynthetic process|steroid biosynthetic process
100241302	LOC100241302	0.655086	1.00288	0.538373	1.63349	2.67366	1.95031	0.755192	0.761181	1.06859	1.67031	1.61816	1.55842	ERF094; Synonyms=ORA59; At1g06160; F9P14.2	ethylene-responsive transcription factor 1B	GO:0005634,GO:0003677,GO:0003700,GO:0006952,GO:0009873,GO:0009867,GO:0006351	nucleus|DNA binding|transcription factor activity, sequence-specific DNA binding|defense response|ethylene-activated signaling pathway|jasmonic acid mediated signaling pathway|transcription, DNA-templated	ko04016,ko04075	MAPK signaling pathway - plant|Plant hormone signal transduction
100241305	LOC100241305	0.440118	0.323066	0.309579	0.801508	0.507073	0.286526	0.318392	0.380301	0.364506	0.538248	0.893119	0.523485	LRK10 {ECO:0000312|EMBL:AAC49629.1}	rust resistance kinase Lr10-like,	GO:0016021,GO:0005886,GO:0005524,GO:0004674	integral component of membrane|plasma membrane|ATP binding|protein serine/threonine kinase activity
100241306	LOC100241306	24.4455	26.3424	28.1517	42.6926	43.5053	41.4711	22.3544	21.1455	20.9211	28.5178	25.4726	29.0576	sym-1; NCU02117	PXMP2/4 family protein 4,	GO:0005737,GO:0016021	cytoplasm|integral component of membrane	ko04146	Peroxisome
100241307	LOC100241307	95.4679	90.7188	92.282	83.6394	84.7621	73.3214	99.7108	105.35	108.171	90.8711	92.111	88.1857	At2g43090; MFL8.15	3-isopropylmalate dehydratase small subunit-like,	GO:0009507,GO:0009570,GO:0009536,GO:0003861,GO:0009658,GO:0048229,GO:0019761,GO:0009098,GO:0009651	chloroplast|chloroplast stroma|plastid|3-isopropylmalate dehydratase activity|chloroplast organization|gametophyte development|glucosinolate biosynthetic process|leucine biosynthetic process|response to salt stress	ko00290,ko00660	Valine, leucine and isoleucine biosynthesis|C5-Branched dibasic acid metabolism
100241309	LOC100241309	13.9927	15.5905	14.4783	17.0333	15.8831	16.1397	28.142	30.3017	28.6609	19.9039	20.8552	21.0575	KEA4 {ECO:0000303|PubMed:11500563}; At2g19600; F3P11.20	K(+) efflux antiporter 5,	GO:0016021,GO:0016020,GO:0022890,GO:0015299,GO:0006813	integral component of membrane|membrane|inorganic cation transmembrane transporter activity|solute:proton antiporter activity|potassium ion transport
100241310	LOC100241310	0	0	0	0	0	0	0	0	0	0	0.0235962	0		uncharacterized LOC100241310,
100241311	LOC100241311	148.404	139.116	144.772	139.411	138.243	165.936	154.27	139.349	133.656	137.378	137.102	135.554	RPS29	40S ribosomal protein S29	GO:0022627,GO:0003735,GO:0008270,GO:0006412	cytosolic small ribosomal subunit|structural constituent of ribosome|zinc ion binding|translation	ko03010	Ribosome
100241312	LOC100241312	0	0	0.079187	0	0	0	0	0	0	0	0	0	DNAJB4; Synonyms=DNAJW, HLJ1	dnaJ homolog subfamily B member 4	GO:0005930,GO:0005737,GO:0031514,GO:0036126,GO:1904158,GO:0006457	axoneme|cytoplasm|motile cilium|sperm flagellum|axonemal central apparatus assembly|protein folding
100241313	LOC100241313	1.55388	1.67374	1.66941	0.518292	0.630927	0.702951	1.32237	1.66603	1.46577	1.96351	1.91763	1.95337	ANX1; At3g04690; F7O18.16	receptor-like protein kinase FERONIA
100241314	LOC100241314	0	0	0.0798098	0	0	0	0.0863083	0.0854901	0	0	0	0	At4g28440; F20O9.120	uncharacterized protein At4g28440-like	GO:0005829,GO:0003729	cytosol|mRNA binding	ko03030,ko03420,ko03430,ko03440,ko03460	DNA replication|Nucleotide excision repair|Mismatch repair|Homologous recombination|Fanconi anemia pathway
100241316	LOC100241316	43.502	44.6587	43.6413	56.686	58.0244	52.9748	36.7311	37.1174	39.2082	42.1534	42.524	46.2701		uncharacterized LOC100241316
100241317	LOC100241317	3.7264	3.73237	4.17893	2.54095	2.12752	3.10908	6.4785	6.69906	5.47138	4.37784	4.0699	4.98092	ABCG3; Synonyms=WBC3; At2g28070; F24D13.14	ABC transporter G family member 3,	GO:0016021,GO:0005886,GO:0005524,GO:0042626	integral component of membrane|plasma membrane|ATP binding|ATPase activity, coupled to transmembrane movement of substances
100241318	LOC100241318	0	0	0	0	0	0	0.0753591	0	0	0	0	0	B3GALT3; At2g32430; T32F6.5	probable beta-1,3-galactosyltransferase 8	GO:0000139,GO:0016021,GO:0008378,GO:0006486	Golgi membrane|integral component of membrane|galactosyltransferase activity|protein glycosylation
100241320	LOC100241320	0.390723	0.330875	0.337973	0.401141	0.43272	0.371335	0.157967	0.311506	0.476245	0.158927	0.568535	0.229175		uncharacterized LOC100241320
100241322	LOC100241322	0.800389	0.939667	0.844057	0.687104	0.704385	0.771205	0.816072	0.839962	1.06309	0.977674	1.10174	1.0641		uncharacterized LOC100241322,
100241325	LOC100241325	0	0.0928139	0	0	0.222633	0	0.104946	0	0	0.107064	0	0	SOT5; Synonyms=ST3A; At3g45070; T14D3.10	cytosolic sulfotransferase 8	GO:0005737,GO:0008146,GO:0009735	cytoplasm|sulfotransferase activity|response to cytokinin
100241327	LOC100241327	87.9505	87.086	83.265	75.2245	76.1902	56.433	83.7397	82.2153	80.8536	87.5565	86.2471	89.0795	ARP1 {ECO:0000303|PubMed:23040517}; At3g54770 {ECO:0000312|Araport:AT3G54770}; T5N23.130 {ECO:0000312|EMBL:CAB77597.1}	RNA-binding protein 24,	GO:0005634,GO:0003729,GO:0000166,GO:0010029,GO:0009737,GO:0009651,GO:0009414	nucleus|mRNA binding|nucleotide binding|regulation of seed germination|response to abscisic acid|response to salt stress|response to water deprivation
100241329	LOC100241329	3.20363	3.49257	3.39715	3.65467	4.18192	3.513	7.63541	7.26386	7.35062	4.17102	3.74195	3.72898	PUB43; At1g76390; F15M4.11	U-box domain-containing protein 44,
100241331	LOC100241331	11.362	11.4274	11.1707	10.7547	10.1018	11.1825	6.42644	6.91915	6.38114	11.6593	11.6666	11.472	At1g63210 {ECO:0000312|Araport:AT1G63210}; F16M19.22 {ECO:0000312|EMBL:AAG51608.1}	transcription elongation factor SPT6 homolog	GO:0005829,GO:0009506,GO:0008023,GO:0035327,GO:0003677,GO:0042393,GO:0031491,GO:0000991,GO:0003700,GO:0003746,GO:0070827,GO:0006342,GO:0042789,GO:0034728,GO:0032968,GO:0050684,GO:0006368	cytosol|plasmodesma|transcription elongation factor complex|transcriptionally active chromatin|DNA binding|histone binding|nucleosome binding|transcription factor activity, core RNA polymerase II binding|transcription factor activity, sequence-specific DNA binding|translation elongation factor activity|chromatin maintenance|chromatin silencing|mRNA transcription from RNA polymerase II promoter|nu…
100241332	LOC100241332	6.76223	6.16699	7.77209	6.06007	6.04863	5.41049	13.2675	15.949	13.9586	8.18108	7.36702	7.39151	HOX21; Os03g0170600, LOC_Os03g07450; OSJNBa0091P11.3	homeobox-leucine zipper protein ATHB-13	GO:0005634,GO:0043565,GO:0003700,GO:0048826,GO:0009965,GO:0080022,GO:0009744,GO:0006351	nucleus|sequence-specific DNA binding|transcription factor activity, sequence-specific DNA binding|cotyledon morphogenesis|leaf morphogenesis|primary root development|response to sucrose|transcription, DNA-templated
100241338	LOC100241338	1.47543	0.742691	0.471984	0.506826	0.0791657	0.321455	0.825029	0.580632	0.889143	0.153803	0.136308	0.311716		uncharacterized LOC100241338
100241339	LOC100241339	9.04302	9.02476	8.55183	12.0097	11.5783	12.2356	4.65895	4.88703	5.6774	8.10904	9.30962	9.21488		uncharacterized LOC100241339
100241340	LOC100241340	14.0309	17.8166	16.6967	15.7048	18.9416	23.0238	11.0535	10.8853	11.7273	6.10057	5.25762	5.98918	NRT2.2; Synonyms=ACH2, NRT2;2AT; At1g08100; T6D22.18	high affinity nitrate transporter 2.4	GO:0016021,GO:0005886,GO:0015112,GO:0071249,GO:0042128,GO:0015706	integral component of membrane|plasma membrane|nitrate transmembrane transporter activity|cellular response to nitrate|nitrate assimilation|nitrate transport	ko00910	Nitrogen metabolism
100241344	LOC100241344	44.9758	46.1136	44.5955	40.2245	42.8376	40.9248	37.9508	37.6608	38.795	44.96	47.7552	46.2063	ALPHA-ADR; At5g22770; MDJ22.19	AP-2 complex subunit alpha-1	GO:0030131,GO:0005905,GO:0005886,GO:0008289,GO:0008565,GO:0006897,GO:0006886	clathrin adaptor complex|clathrin-coated pit|plasma membrane|lipid binding|protein transporter activity|endocytosis|intracellular protein transport	ko04144	Endocytosis
100241345	LOC100241345	19.8086	19.9927	20.2905	29.2266	27.561	25.8607	18.2167	18.8369	19.1569	28.6939	25.638	24.5653	PERK8; At5g38560; MBB18.10	lysM domain receptor-like kinase 3	GO:0016021,GO:0005886,GO:0005524,GO:0004675,GO:0009738,GO:0007166,GO:0006952,GO:0050832,GO:0045087,GO:0031348,GO:0009789,GO:0006468,GO:0009737	integral component of membrane|plasma membrane|ATP binding|transmembrane receptor protein serine/threonine kinase activity|abscisic acid-activated signaling pathway|cell surface receptor signaling pathway|defense response|defense response to fungus|innate immune response|negative regulation of defense response|positive regulation of abscisic acid-activated signaling pathway|protein phosphorylatio…
100241346	LOC100241346	0	0	0	0	0	0	0	0	0	0	0	0	CYP716B1	beta-amyrin 28-oxidase,	GO:0016021,GO:0020037,GO:0005506,GO:0004497,GO:0016705	integral component of membrane|heme binding|iron ion binding|monooxygenase activity|oxidoreductase activity, acting on paired donors, with incorporation or reduction of molecular oxygen
100241347	LOC100241347	9.69273	10.0294	9.05526	2.24976	1.99599	1.60914	5.205	5.26682	5.12518	2.23298	1.74311	1.99617	PAO2; At2g43020; MFL8.12	polyamine oxidase	GO:0052898,GO:0052893,GO:0052897,GO:0052896,GO:0052900	N1-acetylspermidine:oxygen oxidoreductase (propane-1,3-diamine-forming) activity|N1-acetylspermine:oxygen oxidoreductase (propane-1,3-diamine-forming) activity|N8-acetylspermidine:oxygen oxidoreductase (propane-1,3-diamine-forming) activity|spermidine oxidase (propane-1,3-diamine-forming) activity|spermine oxidase (propane-1,3-diamine-forming) activity	ko00330,ko00410	Arginine and proline metabolism|beta-Alanine metabolism
100241349	LOC100241349	0.80834	0.956318	0.784825	0.584785	0.634475	0.460369	0.9154	0.769449	0.52101	0.561124	1.08974	0.697755	DOT4 {ECO:0000303|PubMed:18643975}; Synonyms=FLV {ECO:0000303|PubMed:10394910}, PCMP-H45; At4g18750; F28A21.160	putative pentatricopeptide repeat-containing protein At3g11460
100241353	LOC100241353	0.15011	0.0453698	0.186786	0.0251267	0.0537801	0.0212978	0.150742	0.300676	0.189438	0.131265	0.0465862	0.0533961	At1g80170; F18B13.25	polygalacturonase At1g48100	GO:0005618,GO:0005576,GO:0004650,GO:0005975,GO:0071555	cell wall|extracellular region|polygalacturonase activity|carbohydrate metabolic process|cell wall organization
100241354	LOC100241354	0.192487	0.339153	0.138605	0.299924	0.56741	0.195059	0.152382	0.150785	0.432725	0.23395	0.139227	0.239786	NIT4; Os02g0635200, LOC_Os02g42350; OJ1626_B09.8, OsJ_007404	bifunctional nitrilase/nitrile hydratase NIT4B	GO:0047558,GO:0047427,GO:0019500,GO:0051410	3-cyanoalanine hydratase activity|cyanoalanine nitrilase activity|cyanide catabolic process|detoxification of nitrogen compound	ko00460	Cyanoamino acid metabolism
100241356	LOC100241356	0.479638	0.284286	0.358204	0.517297	0.59384	0.682099	1.00535	1.619	0.752335	0.469967	0.352256	0.513613	ANR {ECO:0000303|PubMed:16806954}; Synonyms=BAN {ECO:0000303|PubMed:12788945}	anthocyanidin reductase ((2S)-flavan-3-ol-forming)-like,	GO:0050662,GO:0016491,GO:0009813	coenzyme binding|oxidoreductase activity|flavonoid biosynthetic process
100241357	LOC100241357	1.52146	1.4202	1.4806	1.22262	1.19762	1.42043	0.70725	0.97055	1.59685	1.18106	1.56538	1.08604	EMB2453; At4g39620; F23K16.250	pentatricopeptide repeat-containing protein At5g48730, chloroplastic
100241359	LOC100241359	3.21387	3.05545	3.07612	8.19409	6.7647	8.17782	2.07647	1.89512	2.48899	2.73571	3.6155	4.20405	NIT4; Os02g0635200, LOC_Os02g42350; OJ1626_B09.8, OsJ_007404	bifunctional nitrilase/nitrile hydratase NIT4B	GO:0047558,GO:0047427,GO:0019500,GO:0051410	3-cyanoalanine hydratase activity|cyanoalanine nitrilase activity|cyanide catabolic process|detoxification of nitrogen compound	ko00460	Cyanoamino acid metabolism
100241360	LOC100241360	0	0	0	0	0	0	0.0371318	0.0359984	0.105154	0	0	0	SYP121; Synonyms=SYR1; At3g11820; F26K24.11	syntaxin-124	GO:0016021,GO:0005886,GO:0031201,GO:0030133,GO:0000149,GO:0006887,GO:0006886,GO:0009860,GO:0048278,GO:0006906	integral component of membrane|plasma membrane|SNARE complex|transport vesicle|SNARE binding|exocytosis|intracellular protein transport|pollen tube growth|vesicle docking|vesicle fusion	ko04130	SNARE interactions in vesicular transport
100241361	LOC100241361	15.9335	17.3882	16.7575	17.7501	18.3031	15.7436	16.5675	16.1845	15.6081	17.6262	16.4506	16.1037		protein spt2
100241363	LOC100241363	653.155	657.309	649.905	696.572	693.972	693.185	638.397	640.908	630.745	624.223	637.925	615.704	RTNLB2; Synonyms=BTI2; At4g11220; F8L21.10	reticulon-like protein B1,	GO:0005783,GO:0005789,GO:0071782,GO:0071458,GO:0005886,GO:0005773,GO:0071786	endoplasmic reticulum|endoplasmic reticulum membrane|endoplasmic reticulum tubular network|integral component of cytoplasmic side of endoplasmic reticulum membrane|plasma membrane|vacuole|endoplasmic reticulum tubular network organization
100241364	LOC100241364	18.0681	15.0336	20.3817	18.8774	17.8929	16.4058	19.8964	19.2966	21.0496	20.4554	19.4734	20.1016		uncharacterized LOC100241364
100241366	LOC100241366	25.4405	26.7455	26.7837	38.0157	35.1052	31.3416	25.4971	24.712	25.4108	21.0073	21.9232	20.9764		uncharacterized LOC100241366
100241369	LOC100241369	18.557	18.8685	17.5688	9.6362	10.3375	12.5454	15.807	15.5728	16.822	11.47	11.7203	11.5695	OSCA1 {ECO:0000303|PubMed:25162526}; At4g04340 {ECO:0000312|Araport:AT4G04340}; T19B17.6 {ECO:0000312|EMBL:AAD36947.1}	CSC1-like protein At3g21620,	GO:0016021,GO:0005886,GO:0006811	integral component of membrane|plasma membrane|ion transport
100241370	LOC100241370	0	0	0	0	0	0	0.0378231	0.0371345	0.035727	0	0	0.0397102	LRK10L-2.1 {ECO:0000303|PubMed:12805585}; At5g38260 {ECO:0000312|Araport:AT5G38260}; MXA21.5 {ECO:0000312|EMBL:BAB11292.1}	rust resistance kinase Lr10-like	GO:0016021,GO:0005886,GO:0005524,GO:0004674	integral component of membrane|plasma membrane|ATP binding|protein serine/threonine kinase activity
100241371	LOC100241371	31.9206	33.1996	33.9357	30.8355	30.5391	34.2301	33.2468	32.563	31.7343	38.1535	37.7613	37.634	NAD-ME1; At2g13560; T10F5.10	NAD-dependent malic enzyme 59 kDa isoform, mitochondrial	GO:0009507,GO:0005739,GO:0005524,GO:0050897,GO:0004471,GO:0051287,GO:0042803,GO:0008270,GO:0006108,GO:0006090	chloroplast|mitochondrion|ATP binding|cobalt ion binding|malate dehydrogenase (decarboxylating) (NAD+) activity|NAD binding|protein homodimerization activity|zinc ion binding|malate metabolic process|pyruvate metabolic process	ko00620,ko00710	Pyruvate metabolism|Carbon fixation in photosynthetic organisms
100241372	LOC100241372	1.97392	1.90935	2.22149	2.55707	3.61772	2.72115	1.05942	1.41629	1.53488	2.66338	2.87072	3.0403	At2g37460; F3G5.25	WAT1-related protein At5g07050	GO:0016021,GO:0005886,GO:0022857,GO:0006810	integral component of membrane|plasma membrane|transmembrane transporter activity|transport
100241377	LOC100241377	388.802	392.442	381.224	410.496	415.185	401.609	261.113	257.101	266.819	351.149	344.825	343.825	PAL	phenylalanine ammonia-lyase	GO:0005737,GO:0045548,GO:0009800,GO:0006559	cytoplasm|phenylalanine ammonia-lyase activity|cinnamic acid biosynthetic process|L-phenylalanine catabolic process	ko00360,ko00940	Phenylalanine metabolism|Phenylpropanoid biosynthesis
100241379	LOC100241379	22.6944	20.418	21.7481	20.9963	20.411	20.5919	27.4563	27.7543	27.7556	22.2024	25.2218	22.8217	At5g66080; K2A18.16	probable protein phosphatase 2C 42	GO:0046872,GO:0004722	metal ion binding|protein serine/threonine phosphatase activity
100241380	LOC100241380	22.5753	20.8604	21.355	17.4839	18.8244	20.4723	17.231	17.7882	16.7647	19.2351	18.36	17.9428	DAPF; At3g53580; F4P12.280	diaminopimelate epimerase, chloroplastic	GO:0009507,GO:0009570,GO:0005829,GO:0008837,GO:0009089	chloroplast|chloroplast stroma|cytosol|diaminopimelate epimerase activity|lysine biosynthetic process via diaminopimelate	ko00300	Lysine biosynthesis
100241381	LOC100241381	0	0	0	0	0	0	0	0	0	0	0	0	VIT_19s0014g04930; VIT_00014569001, VITISV_013313, VITISV_030783, Vv19s0014g04930	valencene synthase	GO:0005737,GO:0000287,GO:0010333,GO:0016114	cytoplasm|magnesium ion binding|terpene synthase activity|terpenoid biosynthetic process
100241383	LOC100241383	26.9563	23.8835	22.9049	42.2209	36.8492	36.8655	32.0449	28.2679	34.0042	36.0711	32.4148	35.4986		uncharacterized LOC100241383
100241384	LOC100241384	27.9314	30.2515	28.6468	42.9125	40.7946	35.5291	21.4779	25.5789	22.5684	31.2246	32.7135	34.4917	NDB1	external alternative NAD(P)H-ubiquinone oxidoreductase B2, mitochondrial	GO:0005743,GO:0005758,GO:0005777,GO:0005509,GO:0016491,GO:0055114	mitochondrial inner membrane|mitochondrial intermembrane space|peroxisome|calcium ion binding|oxidoreductase activity|oxidation-reduction process
100241385	LOC100241385	2.93396	3.10527	3.00622	3.54943	2.89941	2.74966	4.84016	5.56858	5.46471	3.37279	4.32958	3.88736		uncharacterized LOC100241385
100241387	LOC100241387	0.0781444	0.165376	0.083264	0	0	0	0.278888	0.0454238	0.134467	0.0470174	0	0.146383	DTX36 {ECO:0000303|PubMed:11739388}; At1g11670 {ECO:0000312|Araport:AT1G11670}; F25C20.18 {ECO:0000312|EMBL:AAD30255.1}	protein DETOXIFICATION 40	GO:0016021,GO:0005774,GO:0005773,GO:0015297,GO:0015238,GO:0006855	integral component of membrane|vacuolar membrane|vacuole|antiporter activity|drug transmembrane transporter activity|drug transmembrane transport
100241388	LOC100241388	0.519054	0.427123	0.338081	0.146767	0.216929	0.349199	0.454602	0.244016	0.374312	0.208408	0.211172	0.328481	CAPH2; Synonyms=HEB2; At3g16730; MGL6.20	condensin-2 complex subunit H2,	GO:0000793,GO:0005730,GO:0030261,GO:0045739,GO:2001022	condensed chromosome|nucleolus|chromosome condensation|positive regulation of DNA repair|positive regulation of response to DNA damage stimulus
100241389	LOC100241389	25.4056	26.6371	24.6415	36.0298	33.3236	36.3448	8.8771	9.43453	8.60764	23.2166	18.5383	20.0463		uncharacterized LOC100241389
100241390	LOC100241390	9.73449	10.1745	10.8908	12.7091	10.5179	9.66385	11.1821	11.5856	11.8231	13.3819	12.7307	11.8789	MES11; At3g29770; T26G12.12; and OrderedLocusNames=At1gXXXXX; ORFNames=F13E17.2	putative methylesterase 14, chloroplastic	GO:0009507,GO:0016787	chloroplast|hydrolase activity
100241392	LOC100241392	115.557	120.914	119.221	107.1	100.228	102.227	146.052	147.576	149.685	101.539	90.25	99.039	ERF3; Synonyms=ERF-5, ERF5	ethylene-responsive transcription factor 3-like	GO:0005634,GO:0003677,GO:0003700,GO:0006952,GO:0009873,GO:0006351	nucleus|DNA binding|transcription factor activity, sequence-specific DNA binding|defense response|ethylene-activated signaling pathway|transcription, DNA-templated
100241393	LOC100241393	2.05687	1.6099	2.15189	2.3223	2.34108	2.44736	6.20175	5.16181	4.39514	3.9236	3.84355	3.88209	RHY1A {ECO:0000303|PubMed:9781696}; At1g49850 {ECO:0000312|Araport:AT1G49850}; F10F5.8 {ECO:0000312|EMBL:AAG51778.1}	probable E3 ubiquitin-protein ligase RHY1A,	GO:0061630,GO:0008270,GO:0043161	ubiquitin protein ligase activity|zinc ion binding|proteasome-mediated ubiquitin-dependent protein catabolic process
100241394	LOC100241394	3.82792	4.00758	3.66049	4.38888	3.82816	3.7624	4.40162	3.84987	4.13685	4.61439	4.51779	4.60462	RPPL1; At3g14470; MOA2.9	putative disease resistance protein RGA3,	GO:0043531,GO:0005524,GO:0006952	ADP binding|ATP binding|defense response
100241395	LOC100241395	0.162985	0.0862887	0.439695	0.193292	0	0	0.379086	0.0962924	0	0	0	0		uncharacterized LOC100241395
100241396	LOC100241396	6.66792	6.01954	6.45526	7.17364	8.33159	8.46632	2.93523	3.60151	3.61045	5.58569	5.59456	5.04411	UBC23; At2g16920; F12A24.10	putative ubiquitin-conjugating enzyme E2 39			ko04120	Ubiquitin mediated proteolysis
100241398	LOC100241398	0.609341	0.610552	0.714637	0.445613	0.533952	0.364474	0.701788	0.814322	0.713956	0.636029	0.840627	0.757713	BRCA2A {ECO:0000303|PubMed:16415210}; Synonyms=BRCA5(IV) {ECO:0000303|PubMed:15014444}; At4g00020/At4g00010 {ECO:0000312|Araport:AT4G00020}; F6N15.14/F6N15.15 {ECO:0000312|EMBL:CAB80759.1, ECO:0000312|EMBL:CAB80760.1}	protein BREAST CANCER SUSCEPTIBILITY 2 homolog B,	GO:0005739,GO:0005634,GO:0003697,GO:0000724,GO:0051321,GO:0006355	mitochondrion|nucleus|single-stranded DNA binding|double-strand break repair via homologous recombination|meiotic cell cycle|regulation of transcription, DNA-templated	ko03440,ko03460	Homologous recombination|Fanconi anemia pathway
100241399	LOC100241399	0.889812	0.772164	1.06994	0.865092	0.588425	0.884549	0.781937	0.725183	0.673399	0.938172	0.659377	0.863422	PCMP-H60; At2g27610; F10A12.28, F15K20.29	pentatricopeptide repeat-containing protein At3g49710
100241400	LOC100241400	153.724	151.002	150.73	139.705	133.98	135.508	235.814	250.683	240.91	174.646	170.608	168.447	DI19-7; Synonyms=HRB1; At5g49230; K21P3.11	protein DEHYDRATION-INDUCED 19 homolog 4	GO:0048471	perinuclear region of cytoplasm
100241403	LOC100241403	0.759007	0.329659	0.387819	0.0521433	0.223612	0.259798	1.30181	1.04964	1.655	1.20617	1.11184	1.15857	BHLH61; Synonyms=EN46; At5g10570; F12B17.80	uncharacterized LOC100241403,	GO:0005634,GO:0003677,GO:0003700,GO:0006355,GO:0006351	nucleus|DNA binding|transcription factor activity, sequence-specific DNA binding|regulation of transcription, DNA-templated|transcription, DNA-templated
100241404	LOC100241404	3.667	3.60548	4.00646	2.53067	2.23831	2.10655	3.99336	4.07579	4.20687	3.96778	4.09553	3.20324	TAO1 {ECO:0000303|PubMed:18424557}; At5g44510 {ECO:0000312|Araport:AT5G44510}; MFC16.19 {ECO:0000312|EMBL:BAB09158.1}	TMV resistance protein N,	GO:0005737,GO:0043531,GO:0005524,GO:0009626,GO:0007165	cytoplasm|ADP binding|ATP binding|plant-type hypersensitive response|signal transduction
100241405	LOC100241405	2.02341	1.4044	2.09003	2.1026	2.55714	2.12479	0.525236	0.352839	0.439023	1.12829	1.27811	1.66755	EPHX2	bifunctional epoxide hydrolase 2	GO:0018742,GO:0016787,GO:0042803,GO:0009636	epoxide hydrolase B activity|hydrolase activity|protein homodimerization activity|response to toxic substance
100241406	LOC100241406	1.61581	1.83319	1.48308	1.52	1.74294	1.89918	1.48321	1.55232	1.68095	1.70184	1.74366	1.974	At3g14460; MOA2.6	putative disease resistance protein At3g14460
100241409	LOC100241409	2.9748	3.03408	2.81297	2.26904	2.52217	2.38025	4.37391	4.10029	4.99964	4.01937	3.52155	3.35766	At3g14460; MOA2.6	putative disease resistance RPP13-like protein 1,
100241410	LOC100241410	26.3291	28.2597	25.5899	31.1163	29.6988	27.769	26.5733	25.3061	25.822	33.143	34.138	34.132		uncharacterized LOC100241410
100241413	LOC100241413	0	0	0	0	0	0	0	0	0	0	0	0	At1g76800; F28O16.17	vacuolar iron transporter homolog 1-like	GO:0016021,GO:0016020,GO:0005774,GO:0005381,GO:0005384,GO:0030026,GO:0071281,GO:0006880,GO:0071421	integral component of membrane|membrane|vacuolar membrane|iron ion transmembrane transporter activity|manganese ion transmembrane transporter activity|cellular manganese ion homeostasis|cellular response to iron ion|intracellular sequestering of iron ion|manganese ion transmembrane transport
100241419	LOC100241419	1.65229	1.8756	2.19575	1.75909	1.43258	1.60966	1.52783	1.1783	1.41277	1.27622	1.5091	1.8365		uncharacterized LOC100241419
100241420	LOC100241420	0.856137	1.31932	0.695327	1.02799	1.27097	1.25906	1.93931	0.929671	0.907639	0.632255	0.988872	0.818605	ATL22; At2g25410; F13B15.7	putative RING-H2 finger protein ATL21A
100241421	LOC100241421	0.243957	0.197977	0.14127	0.707791	0.527432	0.598159	0.157131	0.110603	0.236349	0.504404	0.309229	0.470399	WAKL8; At1g16260; F3O9.6	wall-associated receptor kinase-like 8
100241422	LOC100241422	98.365	105.04	100.76	86.6136	86.6298	94.6018	107.478	109.154	116.914	93.4522	90.5038	96.0667	At5g13450; T22N19.100	ATP synthase subunit O, mitochondrial	GO:0005743,GO:0046933,GO:0015986	mitochondrial inner membrane|proton-transporting ATP synthase activity, rotational mechanism|ATP synthesis coupled proton transport	ko00190	Oxidative phosphorylation
100241423	LOC100241423	9.61767	8.8372	8.84429	8.52318	8.96131	8.88406	11.1196	11.2202	10.6377	11.4523	10.9963	10.966	VPS50 {ECO:0000312|HGNC:HGNC:25956}; Synonyms=CCDC132, KIAA1861 {ECO:0000303|PubMed:11347906}	syndetin	GO:1990745,GO:0070062,GO:0016020,GO:0055037,GO:0032456,GO:0015031	EARP complex|extracellular exosome|membrane|recycling endosome|endocytic recycling|protein transport
100241424	LOC100241424	21.4164	21.5861	20.534	20.3801	20.2064	18.8026	21.7049	19.443	20.3077	22.1661	21.9983	20.2558		uncharacterized LOC100241424
100241425	LOC100241425	1.86627	2.33045	2.91299	2.15375	2.1454	2.03743	2.26912	2.46109	1.96487	2.31065	2.36073	2.55204	MEE12 {ECO:0000303|PubMed:15634699}; Synonyms=CCG; At2g02955; T17M13	TATA box-binding protein-associated factor RNA polymerase I subunit B,	GO:0070860,GO:0046872,GO:0001164,GO:0001187,GO:0009793,GO:0001189	RNA polymerase I core factor complex|metal ion binding|RNA polymerase I CORE element sequence-specific DNA binding|transcription factor activity, RNA polymerase I CORE element binding transcription factor recruiting|embryo development ending in seed dormancy|RNA polymerase I transcriptional preinitiation complex assembly at the promoter for the nuclear large rRNA transcript
100241426	LOC100241426	110.888	111.611	109.162	97.8494	96.4602	91.1288	177.279	181.134	181.392	132.984	134.737	137.689	At3g07690 {ECO:0000312|EMBL:AEE74587.1}; F17A17.3 {ECO:0000312|EMBL:AAF21179.1}, MLP3.14 {ECO:0000312|EMBL:AAF13087.1}	probable glycerol-3-phosphate dehydrogenase [NAD(+)] 1, cytosolic,	GO:0005829,GO:0009331,GO:0004367,GO:0051287,GO:0005975,GO:0046168	cytosol|glycerol-3-phosphate dehydrogenase complex|glycerol-3-phosphate dehydrogenase [NAD+] activity|NAD binding|carbohydrate metabolic process|glycerol-3-phosphate catabolic process	ko04011,ko00564	MAPK signaling pathway - yeast|Glycerophospholipid metabolism
100241428	LOC100241428	6.2732	4.75261	4.54909	4.95731	3.76562	4.02942	3.85971	3.90705	3.55071	5.17837	3.98167	3.70776		uncharacterized LOC100241428
100241431	LOC100241431	0.0369198	0.0389117	0.0799382	0	0	0.0726522	0	0	0	0.0899044	0	0	ANN4; Synonyms=ANNAT4; At2g38750; T6A23.5	annexin D4	GO:0009506,GO:0005509,GO:0005544,GO:0003729,GO:0009737,GO:0009409,GO:0009408,GO:0006970,GO:0009651,GO:0009414	plasmodesma|calcium ion binding|calcium-dependent phospholipid binding|mRNA binding|response to abscisic acid|response to cold|response to heat|response to osmotic stress|response to salt stress|response to water deprivation
100241432	LOC100241432	1.1771	1.09479	1.09959	1.03394	0.776539	0.78309	1.06801	0.977627	1.03944	1.13893	1.25502	1.22047	Pole; Synonyms=Pole1	DNA polymerase epsilon catalytic subunit A,	GO:0008622,GO:0051539,GO:0003677,GO:0003887,GO:0000166,GO:0008310,GO:0008270,GO:0006287,GO:0045004,GO:0006272,GO:0000278,GO:0006297	epsilon DNA polymerase complex|4 iron, 4 sulfur cluster binding|DNA binding|DNA-directed DNA polymerase activity|nucleotide binding|single-stranded DNA 3'-5' exodeoxyribonuclease activity|zinc ion binding|base-excision repair, gap-filling|DNA replication proofreading|leading strand elongation|mitotic cell cycle|nucleotide-excision repair, DNA gap filling	ko03030,ko03410,ko03420,ko00230,ko00240	DNA replication|Base excision repair|Nucleotide excision repair|Purine metabolism|Pyrimidine metabolism
100241433	LOC100241433	121.566	120.391	113.11	121.247	110.184	134.706	131.607	131.237	143.241	130.653	127.756	132.897	RPL34C; At3g28900; MLD15.7	60S ribosomal protein L34	GO:0005840,GO:0003735,GO:0006412	ribosome|structural constituent of ribosome|translation	ko03010	Ribosome
100241434	LOC100241434	2.61682	2.86088	1.57182	3.19245	3.69222	3.45533	2.45982	3.07355	2.59053	5.59513	4.49932	5.29361	ANN4; Synonyms=ANNAT4; At2g38750; T6A23.5	annexin D4,	GO:0009506,GO:0005509,GO:0005544,GO:0003729,GO:0009737,GO:0009409,GO:0009408,GO:0006970,GO:0009651,GO:0009414	plasmodesma|calcium ion binding|calcium-dependent phospholipid binding|mRNA binding|response to abscisic acid|response to cold|response to heat|response to osmotic stress|response to salt stress|response to water deprivation
100241435	LOC100241435	0.262312	0.193856	0.252344	0.0308293	0.299494	0.335559	0.500789	0.248605	0.651306	0.320999	0.342563	0.390473	COPS7B; Synonyms=CSN7B	COP9 signalosome complex subunit 7,	GO:0008180,GO:0005829,GO:0010387,GO:0010388,GO:0007275,GO:0009585	COP9 signalosome|cytosol|COP9 signalosome assembly|cullin deneddylation|multicellular organism development|red, far-red light phototransduction
100241437	LOC100241437	0	0	0	0	0	0	0	0	0	0	0	0		uncharacterized LOC100241437
100241438	LOC100241438	0.61199	1.29038	0.568799	0.471317	0.958896	0.823701	1.07055	1.0052	1.36793	0.562378	0.589187	0.508393	SCPL44; At1g43780; F28H19.3, F28H19.5	serine carboxypeptidase-like 45	GO:0005576,GO:0009505,GO:0009506,GO:0004180,GO:0016747,GO:0019748	extracellular region|plant-type cell wall|plasmodesma|carboxypeptidase activity|transferase activity, transferring acyl groups other than amino-acyl groups|secondary metabolic process
100241439	LOC100241439	0.586959	0.98561	0.799384	0.419364	0.47248	0.4089	1.35752	1.3168	1.6352	0.892497	1.11048	1.27275	CRK43; At4g28670; T5F17.120	cysteine-rich receptor-like protein kinase 2
100241442	LOC100241442	0.51051	0.310741	0.298189	0.250486	0.319809	0.254305	0.255219	0.114588	0.152793	0.0475752	0.191398	0.218857	rumi {ECO:0000312|FlyBase:FBgn0086253}; CG31152	O-glucosyltransferase rumi-like,	GO:0012505,GO:0005788,GO:0046527,GO:0035251,GO:0035252,GO:0006664,GO:0007030,GO:0045746,GO:0007219,GO:0045747,GO:0033577,GO:0006493,GO:2000035,GO:0042052	endomembrane system|endoplasmic reticulum lumen|glucosyltransferase activity|UDP-glucosyltransferase activity|UDP-xylosyltransferase activity|glycolipid metabolic process|Golgi organization|negative regulation of Notch signaling pathway|Notch signaling pathway|positive regulation of Notch signaling pathway|protein glycosylation in endoplasmic reticulum|protein O-linked glycosylation|regulation of…
100241445	LOC100241445	249.45	240.499	245.617	259.128	248.756	223.922	270.633	272.543	266.468	239.702	260.723	248.769	RPP2B; At2g27710; F15K20.19	60S acidic ribosomal protein P2B-like,	GO:0005840,GO:0003735,GO:0006414	ribosome|structural constituent of ribosome|translational elongation	ko03010	Ribosome
100241448	LOC100241448	1.9425	2.1237	1.83376	1.37458	1.62671	1.71732	1.86192	1.58084	1.71951	2.35521	2.08557	1.99875	TAO1 {ECO:0000303|PubMed:18424557}; At5g44510 {ECO:0000312|Araport:AT5G44510}; MFC16.19 {ECO:0000312|EMBL:BAB09158.1}	TMV resistance protein N	GO:0005737,GO:0043531,GO:0005524,GO:0009626,GO:0007165	cytoplasm|ADP binding|ATP binding|plant-type hypersensitive response|signal transduction
100241449	LOC100241449	0	0	0	0	0.0896549	0	0	0	0	0	0	0		uncharacterized LOC100241449
100241450	LOC100241450	3.70849	3.7609	4.05561	4.38799	4.46549	4.10127	3.66916	2.72257	3.13457	4.81661	4.6811	4.19097		uncharacterized LOC100241450
100241452	LOC100241452	44.2346	44.5666	43.6172	30.2867	31.8381	39.4637	40.1908	38.2537	36.117	30.979	29.7453	30.5821	At5g58800 {ECO:0000312|Araport:AT5G58800}; MZN1.26 {ECO:0000312|EMBL:BAA97350.1}	probable NAD(P)H dehydrogenase (quinone) FQR1-like 1	GO:0005737,GO:0005886,GO:0009506,GO:0010181,GO:0003955,GO:0055114	cytoplasm|plasma membrane|plasmodesma|FMN binding|NAD(P)H dehydrogenase (quinone) activity|oxidation-reduction process	ko00130	Ubiquinone and other terpenoid-quinone biosynthesis
100241454	LOC100241454	0	0	0	0.0321095	0	0	0	0	0	0.0668281	0	0	CYP716B1	cytochrome P450 716B1-like,	GO:0016021,GO:0020037,GO:0005506,GO:0004497,GO:0016705	integral component of membrane|heme binding|iron ion binding|monooxygenase activity|oxidoreductase activity, acting on paired donors, with incorporation or reduction of molecular oxygen
100241455	LOC100241455	89.0853	91.7623	89.9839	77.6289	79.1456	87.8002	79.6882	78.7157	82.2559	75.0738	74.0607	75.6959	POB1; At3g61600; F15G16.4, F2A19.200	BTB/POZ domain-containing protein POB1,
100241456	LOC100241456	2.69941	4.64712	3.10018	3.23318	1.78974	2.6508	4.67909	5.46736	4.75297	3.71349	3.67406	3.87198		uncharacterized LOC100241456,
100241457	LOC100241457	0	0	0	0	0	0	0	0.261029	0	0	0	0	At2g20870; F5H14.16	putative cell wall protein	GO:0005618,GO:0005576	cell wall|extracellular region
100241458	LOC100241458	740.297	743.409	742.758	1024.04	1047.77	983.335	1152.93	1172.44	1164.55	785.753	787.302	791.87		late embryogenesis abundant protein Lea14-A	GO:0009269	response to desiccation
100241460	LOC100241460	1673.68	1658.15	1599.29	1951.66	1945.51	1907.01	2248.03	2300	2206.96	2134.88	1984.64	2061.08	At3g61260; T20K12.160	uncharacterized protein At3g61260	GO:0005886,GO:0009506,GO:0005773	plasma membrane|plasmodesma|vacuole
100241461	LOC100241461	1.15228	0.642312	0.625319	0.857261	0.847744	0.758099	1.1908	1.56131	1.85298	1.20557	1.16577	1.85808	CRD1; Synonyms=ACSF, AT103, CHL27, ZIP; At3g56940; F24I3.20	magnesium-protoporphyrin IX monomethyl ester [oxidative] cyclase, chloroplastic-like	GO:0009507,GO:0048529,GO:0046872,GO:0015995,GO:0015979	chloroplast|magnesium-protoporphyrin IX monomethyl ester (oxidative) cyclase activity|metal ion binding|chlorophyll biosynthetic process|photosynthesis	ko00860	Porphyrin and chlorophyll metabolism
100241462	LOC100241462	5.19427	5.2352	4.77392	3.08558	4.10742	4.19445	3.06553	2.00231	2.51949	1.64085	1.94984	2.44835	FRS5; At4g38180; F20D10.300	uncharacterized LOC100241462	GO:0005634,GO:0008270,GO:0006355	nucleus|zinc ion binding|regulation of transcription, DNA-templated
100241465	LOC100241465	7.21422	7.5829	7.88684	3.47345	3.72602	4.04517	2.01478	1.4528	1.53903	1.77451	1.58333	2.75802		uncharacterized LOC100241465	GO:0005576,GO:0016787	extracellular region|hydrolase activity
100241466	LOC100241466	20.3919	23.4007	19.6622	20.9667	18.4445	18.2437	19.3945	21.6349	20.2404	20.4247	16.5509	22.0989	BHLH51; Synonyms=EN57; At2g40200; T7M7.8	transcription factor bHLH106	GO:0009941,GO:0005634,GO:0003677,GO:0003700,GO:0042538,GO:0006355,GO:0006351	chloroplast envelope|nucleus|DNA binding|transcription factor activity, sequence-specific DNA binding|hyperosmotic salinity response|regulation of transcription, DNA-templated|transcription, DNA-templated
100241468	LOC100241468	2.45402	2.98133	2.2525	2.89846	2.09866	2.85701	2.52546	2.44196	3.26881	2.87751	3.58071	3.35251	EDR2L; At5g45560; MFC19.23	protein ENHANCED DISEASE RESISTANCE 2,	GO:0005789,GO:0010008,GO:0016021,GO:0005886,GO:0070273,GO:0009873,GO:1900056,GO:0009626,GO:1900150,GO:0009723,GO:0009751	endoplasmic reticulum membrane|endosome membrane|integral component of membrane|plasma membrane|phosphatidylinositol-4-phosphate binding|ethylene-activated signaling pathway|negative regulation of leaf senescence|plant-type hypersensitive response|regulation of defense response to fungus|response to ethylene|response to salicylic acid
100241470	LOC100241470	48.2096	51.4994	49.2127	61.7635	51.8486	56.2283	35.2333	33.9302	34.0121	44.7769	36.6748	46.4262		DNA-binding protein S1FA
100241471	LOC100241471	1.0973	1.15643	0.968372	1.00643	0.55752	0.896329	2.33504	1.99991	1.99162	1.2487	1.20084	1.02331	IQD1 {ECO:0000303|PubMed:15960618}; At3g09710 {ECO:0000312|Araport:AT3G09710}; F11F8.30 {ECO:0000312|EMBL:AAF23301.1}	protein IQ-DOMAIN 1	GO:0005737,GO:0005874,GO:0005634,GO:0008017	cytoplasm|microtubule|nucleus|microtubule binding
100241472	LOC100241472	0	0	0	0	0	0	0	0	0	0	0	0	HLS1; Synonyms=COP3, UNS2; At4g37580; F19F18.70	probable N-acetyltransferase HLS1-like	GO:0031248,GO:0004596,GO:0006474	protein acetyltransferase complex|peptide alpha-N-acetyltransferase activity|N-terminal protein amino acid acetylation
100241473	LOC100241473	1.2342	1.94831	1.98867	0.946561	1.56171	0.96097	2.14973	1.50635	1.15959	1.5621	1.75871	1.67612		uncharacterized LOC100241473
100241474	LOC100241474	3.12259	3.11276	3.4001	4.4123	4.9767	4.11338	0.908078	0.566457	0.883076	3.7534	3.77445	3.87945	At3g51370; F26O13.10	probable protein phosphatase 2C 38	GO:0005886,GO:0046872,GO:0004722	plasma membrane|metal ion binding|protein serine/threonine phosphatase activity
100241475	LOC100241475	0.262947	0.192523	0.196832	0.190884	0.309453	0.266819	0.219249	0.0482633	0.16082	0.198012	0.221365	0.127472	At3g19850; MPN9.9	BTB/POZ domain-containing protein At3g22104
100241478	LOC100241478	227.144	231.271	222.496	188.937	188.536	166.269	198.774	199.102	192.705	203.131	198.726	197.956	UMK1; At3g60180; T2O9.160	UMP-CMP kinase 3,	GO:0005737,GO:0005634,GO:0005524,GO:0004127,GO:0009041,GO:0006207,GO:0006221	cytoplasm|nucleus|ATP binding|cytidylate kinase activity|uridylate kinase activity|'de novo' pyrimidine nucleobase biosynthetic process|pyrimidine nucleotide biosynthetic process	ko00240	Pyrimidine metabolism
100241479	LOC100241479	6.3685	6.23738	6.53852	5.62496	6.33099	5.45563	8.4539	7.37331	9.10481	8.47412	7.26823	6.86584	efp {ECO:0000255|HAMAP-Rule:MF_00141}; syc1545_d	elongation factor P	GO:0005737,GO:0003746	cytoplasm|translation elongation factor activity
100241480	LOC100241480	0	0	0	0	0	0	0	0	0	0	0	0.0832257	VIT_19s0014g04930; VIT_00014569001, VITISV_013313, VITISV_030783, Vv19s0014g04930	valencene synthase	GO:0005737,GO:0000287,GO:0010333,GO:0016114	cytoplasm|magnesium ion binding|terpene synthase activity|terpenoid biosynthetic process	ko00909	Sesquiterpenoid and triterpenoid biosynthesis
100241481	LOC100241481	33.8638	32.482	32.8202	30.4334	31.1833	29.146	19.1771	17.8154	18.7189	23.1756	24.5861	23.8124		uncharacterized LOC100241481
100241482	LOC100241482	0.266708	0.232297	0.119276	0.183908	0.0992469	0.126777	0.0373791	0.0185125	0	0.115078	0.0855804	0.0197071	COR1.4	methylecgonone reductase	GO:0016491,GO:1901869,GO:1901868,GO:1901872,GO:1901871	oxidoreductase activity|ecgonine methyl ester biosynthetic process|ecgonine methyl ester catabolic process|ecgonone methyl ester biosynthetic process|ecgonone methyl ester catabolic process
100241484	LOC100241484	14.8567	13.5733	16.2998	12.7712	13.1675	11.8948	11.1769	10.5091	10.259	12.3688	12.8269	13.1151		uncharacterized LOC100241484
100241486	LOC100241486	0.352329	0.665112	0.439776	0.49516	0.327396	0.314281	0.875401	0.560887	0.727146	0.516148	0.564208	0.807705		uncharacterized LOC100241486
100241487	LOC100241487	11.1593	12.1848	10.0299	11.9548	10.5932	10.6215	5.95814	5.42651	5.34889	7.67039	8.30509	7.36458	SFR2 {ECO:0000303|PubMed:15258268}; At3g06510 {ECO:0000312|Araport:AT3G06510}; F5E6.16 {ECO:0000312|EMBL:AAG51335.1}	beta-glucosidase-like SFR2, chloroplastic,	GO:0009707,GO:0008422,GO:0046480,GO:0005975,GO:1901657	chloroplast outer membrane|beta-glucosidase activity|galactolipid galactosyltransferase activity|carbohydrate metabolic process|glycosyl compound metabolic process	ko00561	Glycerolipid metabolism
100241488	LOC100241488	24.2735	20.9209	20.7514	25.1187	26.0193	25.4303	23.4196	24.1513	23.67	30.8107	30.2108	28.3295	sap145; SPAC22F8.10c	splicing factor 3B subunit 2	GO:0071013,GO:0005654,GO:0071011,GO:0005681,GO:0005689,GO:0005686,GO:0005684,GO:0044822,GO:0006397,GO:0000398,GO:0008380,GO:0016032	catalytic step 2 spliceosome|nucleoplasm|precatalytic spliceosome|spliceosomal complex|U12-type spliceosomal complex|U2 snRNP|U2-type spliceosomal complex|poly(A) RNA binding|mRNA processing|mRNA splicing, via spliceosome|RNA splicing|viral process	ko03040	Spliceosome
100241489	LOC100241489	16.0874	15.5712	15.3445	12.7302	12.7602	12.7464	11.6075	12.3613	11.9944	13.9021	14.3437	13.7879	Hars	histidine--tRNA ligase, cytoplasmic	GO:0005829,GO:0005739,GO:0005524,GO:0004821,GO:0006427,GO:0032543	cytosol|mitochondrion|ATP binding|histidine-tRNA ligase activity|histidyl-tRNA aminoacylation|mitochondrial translation	ko00970	Aminoacyl-tRNA biosynthesis
100241491	LOC100241491	0.107064	0.197581	0.230334	0.0625494	0.13389	0.0260679	0.249489	0.187682	0.148943	0.0658868	0.0288981	0.0330102	POR1	protochlorophyllide reductase	GO:0009507,GO:0016630,GO:0015995,GO:0015979	chloroplast|protochlorophyllide reductase activity|chlorophyll biosynthetic process|photosynthesis	ko00860	Porphyrin and chlorophyll metabolism
100241492	LOC100241492	28.2423	28.1619	27.722	25.8967	26.4073	26.9029	26.2532	26.9624	25.4606	25.7493	26.5042	26.6461	Ppp4r3a {ECO:0000250|UniProtKB:Q6IN85}; Synonyms=Kiaa2010, Pp4r3a, Smek1	serine/threonine-protein phosphatase 4 regulatory subunit 3A,
100241493	LOC100241493	0.113654	0	0.098943	0	0	0	0.0810984	0.133046	0.0759683	0.0276625	0.0245174	0	BGLU13; Os04g0474900, LOC_Os04g39900; OsJ_15167, OSJNBa0022H21.5	furcatin hydrolase	GO:0009507,GO:0033956,GO:0005975	chloroplast|beta-apiosyl-beta-glucosidase activity|carbohydrate metabolic process
100241495	LOC100241495	11.6348	12.1731	13.2188	10.6503	10.8677	12.339	13.2772	13.3584	13.1849	14.3514	14.2994	13.4747	TMEM87B	transmembrane protein 87A	GO:0016021	integral component of membrane
100241496	LOC100241496	8.4715	9.61597	10.8871	9.62183	7.32452	8.80885	8.47378	8.52823	6.89009	10.2702	9.53596	9.9074	At3g15720; MSJ11.12	probable polygalacturonase	GO:0016021,GO:0004650,GO:0005975	integral component of membrane|polygalacturonase activity|carbohydrate metabolic process
100241498	LOC100241498	0	0	0.0297826	0.0635879	0	0.133758	0	0.0318438	0.0609204	0.100298	0	0.0338583	COR2	aldose reductase	GO:0004032	alditol:NADP+ 1-oxidoreductase activity	ko00010,ko00040,ko00561,ko00930	Glycolysis / Gluconeogenesis|Pentose and glucuronate interconversions|Glycerolipid metabolism|Caprolactam degradation
100241499	LOC100241499	0	0	0	0	0	0.0432064	0.0172286	0.0345963	0.0490238	0	0.0318624	0.0730365	At3g14460; MOA2.6	disease resistance protein RGA2-like
100241501	LOC100241501	22.3987	22.4208	21.3968	20.2893	19.4401	20.6509	14.8689	14.9638	16.1485	18.1571	19.315	18.6863	erg10; SPBC215.09c	glyceraldehyde-3-phosphate dehydrogenase 1, cytosolic-like,	GO:0005829,GO:0003985,GO:0046872,GO:0006635	cytosol|acetyl-CoA C-acetyltransferase activity|metal ion binding|fatty acid beta-oxidation
100241504	LOC100241504	8.93249	8.19224	9.49445	12.8646	11.4997	10.7478	5.06956	4.50432	4.34668	10.5301	11.74	11.1524	UGT71C3; At1g07260; F10K1.3	UDP-glycosyltransferase 71K1	GO:0035251,GO:0008152	UDP-glucosyltransferase activity|metabolic process
100241506	LOC100241506	10.4212	10.993	10.1605	10.0205	8.98139	9.87955	12.4769	13.0211	14.1303	11.3627	10.1186	12.0677	NSRP1; Synonyms=CCDC55, NSRP70	nuclear speckle splicing regulatory protein 1-like,	GO:0030529,GO:0016607,GO:0005634,GO:0003729,GO:0044822,GO:0032502,GO:0006397,GO:0006913,GO:0000381,GO:0008380	intracellular ribonucleoprotein complex|nuclear speck|nucleus|mRNA binding|poly(A) RNA binding|developmental process|mRNA processing|nucleocytoplasmic transport|regulation of alternative mRNA splicing, via spliceosome|RNA splicing
100241507	LOC100241507	8.69538	9.06404	9.31395	8.24833	8.11544	9.23779	5.27734	5.19118	5.95234	8.89813	8.40937	7.72339	Mphosph10	U3 small nucleolar ribonucleoprotein protein MPP10	GO:0005694,GO:0034457,GO:0005730,GO:0005654,GO:0005732,GO:0032040,GO:0044822,GO:0030490,GO:0010923,GO:0006396,GO:0008380,GO:0000375,GO:0006364	chromosome|Mpp10 complex|nucleolus|nucleoplasm|small nucleolar ribonucleoprotein complex|small-subunit processome|poly(A) RNA binding|maturation of SSU-rRNA|negative regulation of phosphatase activity|RNA processing|RNA splicing|RNA splicing, via transesterification reactions|rRNA processing	ko03008	Ribosome biogenesis in eukaryotes
100241508	LOC100241508	34.1066	35.7919	35.2547	32.8756	33.8832	33.466	25.9698	25.8682	25.465	36.3371	35.7091	36.9297	At1g60070; T2K10.12	AP-1 complex subunit gamma-2	GO:0030131,GO:0030665,GO:0005794,GO:0008565,GO:0006886,GO:0016192	clathrin adaptor complex|clathrin-coated vesicle membrane|Golgi apparatus|protein transporter activity|intracellular protein transport|vesicle-mediated transport	ko04142	Lysosome
100241510	LOC100241510	1.32289	0.865846	0.804908	2.99648	2.27442	2.03656	2.1706	3.46809	2.28449	0.847009	0.790435	0.481482	DIR18; At4g13580; T6G15.130	dirigent protein 24-like	GO:0048046,GO:0042349,GO:0009699	apoplast|guiding stereospecific synthesis activity|phenylpropanoid biosynthetic process
100241511	LOC100241511	0	0	0.0717612	0	0	0	0	0	0	0	0.0355776	0	COL8; At1g49130; F27J15.10	zinc finger protein CONSTANS-LIKE 7	GO:0009507,GO:0005634,GO:0045036,GO:0006355	chloroplast|nucleus|protein targeting to chloroplast|regulation of transcription, DNA-templated
100241512	LOC100241512	5.75818	5.86975	6.46145	4.8535	6.06262	6.99846	6.91399	7.02605	7.63355	7.34949	7.64295	8.6341	PUX10 {ECO:0000303|Ref.4}; At4g10790 {ECO:0000312|Araport:AT4G10790}; T12H20.9 {ECO:0000312|EMBL:AAC35520.1}	plant UBX domain-containing protein 10	GO:0005886	plasma membrane
100241513	LOC100241513	0.79657	0.862536	0.736378	0.339725	0.313158	0.409813	0.726041	1.13412	0.885648	0.49319	0.566853	0.563861	ASHH4; Synonyms=SDG24, SET24; At3g59960; F24G16.230	histone-lysine N-methyltransferase ASHR3,
100241514	LOC100241514	85.9606	81.9404	84.128	107.734	116.181	115.31	58.7021	56.2989	57.9744	77.6919	78.6423	82.8051	UBC28; Synonyms=UBC9A; At1g64230; F22C12.2	ubiquitin-conjugating enzyme E2 28-like	GO:0005524,GO:0016740,GO:0016567	ATP binding|transferase activity|protein ubiquitination	ko04013,ko04120,ko04141	MAPK signaling pathway - fly|Ubiquitin mediated proteolysis|Protein processing in endoplasmic reticulum
100241515	LOC100241515	1.256	1.48167	0.995704	1.6008	1.89658	2.03418	3.66113	4.17844	3.76741	3.25931	3.00296	3.12507	PME14; Synonyms=ARATH14; At2g36700; F13K3.10	probable pectinesterase 8	GO:0005618,GO:0005576,GO:0045330,GO:0030599,GO:0042545,GO:0045490	cell wall|extracellular region|aspartyl esterase activity|pectinesterase activity|cell wall modification|pectin catabolic process
100241516	LOC100241516	3.40863	3.4147	3.36855	6.80556	6.88419	6.43193	2.2463	2.6189	2.60928	5.82314	6.59265	6.39611	FRO1; At1g01590; F22L4.13	ferric reduction oxidase 8, mitochondrial	GO:0016021,GO:0031966,GO:0005739,GO:0005886,GO:0000293,GO:0046872,GO:0006811	integral component of membrane|mitochondrial membrane|mitochondrion|plasma membrane|ferric-chelate reductase activity|metal ion binding|ion transport
100241517	LOC100241517	0	0	0	0	0	0	0	0	0	0	0	0	OCT5; Synonyms=5-Oct; At1g79410; T8K14.17	organic cation/carnitine transporter 2	GO:0016021,GO:0009705,GO:0005524,GO:0022891,GO:0006811	integral component of membrane|plant-type vacuole membrane|ATP binding|substrate-specific transmembrane transporter activity|ion transport
100241518	LOC100241518	0.0933324	0.0420882	0.0871567	0.0296652	0.0323334	0.0923762	0.0154329	0.0749265	0.0143493	0.0784749	0.0837084	0.0960982	Os03g0144800, LOC_Os03g05110; OJ1172F09.5	xyloglucan galactosyltransferase KATAMARI1 homolog	GO:0032580,GO:0016021,GO:0016757,GO:0006486	Golgi cisterna membrane|integral component of membrane|transferase activity, transferring glycosyl groups|protein glycosylation
100241519	LOC100241519	10.7828	11.1107	10.5971	11.9954	10.8675	11.6618	6.02727	5.21283	5.59896	7.48456	8.80192	9.55887	PUB7; At1g67530; F12B7.8	U-box domain-containing protein 4-like,
100241522	LOC100241522	942.41	970.772	958.28	1042.86	1035.64	1100.36	1054.98	1069.55	1078.93	1049.48	1030.87	1016.18	AMC9; Synonyms=MCP2F; At5g04200; F21E1.120	metacaspase-5-like	GO:0009507,GO:0004197,GO:0043068	chloroplast|cysteine-type endopeptidase activity|positive regulation of programmed cell death
100241523	LOC100241523	0.573663	0.548506	0.598488	0.600518	0.719956	0.658103	0.359481	0.460394	0.338557	0.430578	0.600156	0.555116	PCMP-H24; At4g02750; T5J8.5	pentatricopeptide repeat-containing protein At1g28690, mitochondrial
100241525	LOC100241525	9.90403	10.2353	11.0749	11.0571	14.4026	11.0512	12.5782	14.2121	11.7452	11.2458	14.1601	13.1171		uncharacterized LOC100241525
100241526	LOC100241526	2.84013	2.03844	2.52552	2.94967	2.85033	2.6591	1.7812	1.62311	1.13821	3.00512	2.96365	2.78298	At5g02860; F9G14_170	pentatricopeptide repeat-containing protein At5g50280, chloroplastic-like,
100241527	LOC100241527	9.98409	10.6439	9.50056	8.60821	8.73905	8.57021	6.0741	6.09582	6.18525	7.64325	8.43468	8.23562	WRKY19; At4g12020; F16J13.90	uncharacterized LOC100241527
100241529	LOC100241529	29.0113	29.0446	30.4081	15.7976	16.0021	15.6243	18.0764	17.1035	16.9301	17.1476	16.244	17.0477	DRIP1; At1g06770; F4H5.14	E3 ubiquitin protein ligase DRIP2,
100241530	LOC100241530	9.04495	8.94114	9.56841	11.8826	12.0148	12.5915	5.44941	5.17292	3.8587	9.13684	9.57638	10.7083	DOF1.3; At1g26790; T24P13.17	cyclic dof factor 3	GO:0005634,GO:0046872,GO:0043565,GO:0003700,GO:0009908,GO:0006355,GO:0006351	nucleus|metal ion binding|sequence-specific DNA binding|transcription factor activity, sequence-specific DNA binding|flower development|regulation of transcription, DNA-templated|transcription, DNA-templated
100241531	LOC100241531	2.35725	1.75849	1.6152	1.71062	2.20297	2.8164	1.88648	3.32936	2.82557	3.31478	2.64682	2.40867		uncharacterized LOC100241531
100241532	LOC100241532	15.3002	14.3113	14.1082	16.6821	18.4483	17.9829	6.32682	6.59448	6.42266	13.5931	13.8068	13.6119	SMXL6 {ECO:0000303|PubMed:23893171}; At1g07200 {ECO:0000312|Araport:AT1G07200}; F10K1.9 {ECO:0000312|EMBL:AAF82200.1}	protein SMAX1-LIKE 6	GO:0005634,GO:0019538,GO:0006355,GO:1902347,GO:0006351	nucleus|protein metabolic process|regulation of transcription, DNA-templated|response to strigolactone|transcription, DNA-templated
100241533	LOC100241533	0	0	0	0	0	0	0	0	0	0	0	0	tra905; LL1204; L24515	uncharacterized LOC100241533	GO:0003677,GO:0004803,GO:0006313	DNA binding|transposase activity|transposition, DNA-mediated
100241535	LOC100241535	0.610259	0.800818	0.711765	0.366629	0.249733	0.213623	1.18618	1.45488	1.23951	0.776836	0.590882	0.676197	DTX21 {ECO:0000303|PubMed:11739388}; At1g33110 {ECO:0000312|Araport:AT1G33110}; T9L6.1 {ECO:0000312|EMBL:AAF97344.1}	protein DETOXIFICATION 24,	GO:0016021,GO:0015297,GO:0015238,GO:0006855	integral component of membrane|antiporter activity|drug transmembrane transporter activity|drug transmembrane transport
100241537	LOC100241537	1.37832	0.8736	1.13674	1.1237	0.631268	1.04724	1.33954	1.37607	1.30049	1.17695	1.29889	1.4533		myosin-11,
100241539	LOC100241539	53.3376	52.579	51.1386	43.5971	42.9818	36.1119	93.6922	98.3524	95.5244	79.4866	77.4735	78.767	PDCB2; At5g08000; F13G24.200	PLASMODESMATA CALLOSE-BINDING PROTEIN 3	GO:0031225,GO:0046658,GO:0009505,GO:0009506,GO:0001872,GO:0004553,GO:0030247,GO:0052543,GO:0009408	anchored component of membrane|anchored component of plasma membrane|plant-type cell wall|plasmodesma|(1->3)-beta-D-glucan binding|hydrolase activity, hydrolyzing O-glycosyl compounds|polysaccharide binding|callose deposition in cell wall|response to heat
100241540	LOC100241540	215.89	217.123	218.023	188.854	197.303	179.043	159.199	155.907	163.325	181.411	175.916	179.125	TMN7 {ECO:0000303|PubMed:20681974}; Synonyms=EMP5 {ECO:0000303|PubMed:22570441}; At3g13772 {ECO:0000312|Araport:AT3G13772}; MMM17.20 {ECO:0000312|EMBL:BAB01926.1}	transmembrane 9 superfamily member 10	GO:0010008,GO:0005794,GO:0000139,GO:0016021	endosome membrane|Golgi apparatus|Golgi membrane|integral component of membrane
100241541	LOC100241541	0.469838	0.427457	0.555713	0.146207	0.158721	0.168372	0.498312	0.567052	0.918277	0.152994	0.182371	0.442877	CYP79D1	phenylalanine N-monooxygenase	GO:0005789,GO:0016021,GO:0016020,GO:0020037,GO:0005506,GO:0004497,GO:0016705,GO:0098542,GO:0009684	endoplasmic reticulum membrane|integral component of membrane|membrane|heme binding|iron ion binding|monooxygenase activity|oxidoreductase activity, acting on paired donors, with incorporation or reduction of molecular oxygen|defense response to other organism|indoleacetic acid biosynthetic process	ko00966,ko00460	Glucosinolate biosynthesis|Cyanoamino acid metabolism
100241542	LOC100241542	17.465	15.0135	15.5057	17.2338	16.7923	16.7998	14.2087	13.7076	13.37	16.8761	16.3445	16.9582	Ick	serine/threonine-protein kinase MHK	GO:0005524,GO:0004693	ATP binding|cyclin-dependent protein serine/threonine kinase activity
100241544	LOC100241544	0	0	0	0	0	0	0	0	0	0	0	0		uncharacterized LOC100241544,
100241546	LOC100241546	3.11623	3.25497	3.21213	3.72611	3.8103	3.13813	4.54774	5.07078	5.36964	6.29394	5.59285	5.49765	OSCBPW	lupeol synthase,	GO:0042299,GO:0019745	lupeol synthase activity|pentacyclic triterpenoid biosynthetic process	ko00909	Sesquiterpenoid and triterpenoid biosynthesis
100241547	LOC100241547	0.916409	1.14539	1.24983	0.674385	0.904021	0.909984	1.33741	1.6086	1.81523	1.24471	1.23371	1.48182	PGR3; At4g31850; F11C18.50	uncharacterized LOC100241547
100241548	LOC100241548	56.963	55.9809	57.9626	54.332	53.5688	56.4913	90.9893	88.5613	86.4571	52.5092	48.453	58.1687	TMEM64	uncharacterized protein HI_0703,	GO:0016021,GO:0005886	integral component of membrane|plasma membrane
100241550	LOC100241550	11.336	11.1575	10.8699	11.8497	12.5062	12.1494	11.1104	12.6185	13.5333	13.6002	14.1883	14.0497	SMU1; At1g73720; F25P22.14	suppressor of mec-8 and unc-52 protein homolog 1,	GO:0080008,GO:0005634,GO:0008380	Cul4-RING E3 ubiquitin ligase complex|nucleus|RNA splicing
100241552	LOC100241552	0.656428	0.424659	0.533451	0.172534	0.357807	0.188578	0.418287	0.634869	0.32039	0.583076	0.511639	0.469385	USP1	UTP--glucose-1-phosphate uridylyltransferase 3, chloroplastic,	GO:0009507,GO:0005829,GO:0070569,GO:0003983,GO:0046506,GO:0006011	chloroplast|cytosol|uridylyltransferase activity|UTP:glucose-1-phosphate uridylyltransferase activity|sulfolipid biosynthetic process|UDP-glucose metabolic process
100241554	LOC100241554	23.7319	24.8408	24.3901	25.8692	25.1358	29.7408	24.7736	21.6551	24.8764	21.0166	19.5571	20.1689	RIN4; At3g25070; MJL12_1	RPM1-interacting protein 4	GO:0012505,GO:0019897,GO:0016020,GO:0005886,GO:0010204,GO:0009816,GO:0034051,GO:0009626,GO:0006468,GO:0002237	endomembrane system|extrinsic component of plasma membrane|membrane|plasma membrane|defense response signaling pathway, resistance gene-independent|defense response to bacterium, incompatible interaction|negative regulation of plant-type hypersensitive response|plant-type hypersensitive response|protein phosphorylation|response to molecule of bacterial origin
100241555	LOC100241555	0.200729	0.134796	0.0984717	0.107138	0.278037	0.312854	0.307456	0.108283	0.103687	0.221242	0.238193	0.13667	EXOC7; Synonyms=EXO70, KIAA1067	exocyst complex component EXO70A1	GO:0005618,GO:0005856,GO:0005829,GO:0000145,GO:0005576,GO:0009524,GO:0005886,GO:0006887	cell wall|cytoskeleton|cytosol|exocyst|extracellular region|phragmoplast|plasma membrane|exocytosis
100241557	LOC100241557	137.053	130.431	135.588	128.873	149.765	146.438	137.277	133.928	140.779	115.97	120.975	132.256	BI1; Os02g0125300, LOC_Os02g03280; P0482F12.1-1, P0482F12.1-2	bax inhibitor 1-like	GO:0005737,GO:0005783,GO:0005789,GO:0016021,GO:0005635,GO:0006983,GO:0043066,GO:0043069,GO:0009414,GO:0000038	cytoplasm|endoplasmic reticulum|endoplasmic reticulum membrane|integral component of membrane|nuclear envelope|ER overload response|negative regulation of apoptotic process|negative regulation of programmed cell death|response to water deprivation|very long-chain fatty acid metabolic process
100241559	LOC100241559	4.40586	4.74562	4.5291	3.48888	2.55214	4.45819	4.26344	3.10113	2.56172	3.05306	3.15506	3.1833	At1g78690; F9K20.27	N-acylphosphatidylethanolamine synthase	GO:0016021,GO:0031224,GO:0005886,GO:0008374,GO:0016746,GO:0006650,GO:0008654	integral component of membrane|intrinsic component of membrane|plasma membrane|O-acyltransferase activity|transferase activity, transferring acyl groups|glycerophospholipid metabolic process|phospholipid biosynthetic process	ko00564	Glycerophospholipid metabolism
100241560	LOC100241560	0.404186	0.377128	0.386331	0.494072	0.806312	0.754025	1.32714	1.34607	1.55102	1.64029	1.62036	1.1283	CAO	protochlorophyllide-dependent translocon component 52, chloroplastic	GO:0009507,GO:0009941,GO:0009706,GO:0016021,GO:0009536,GO:0051537,GO:0010277,GO:0046872,GO:0015031	chloroplast|chloroplast envelope|chloroplast inner membrane|integral component of membrane|plastid|2 iron, 2 sulfur cluster binding|chlorophyllide a oxygenase [overall] activity|metal ion binding|protein transport
100241561	LOC100241561	2.36539	2.0045	3.14429	1.23399	1.34931	1.26016	1.08349	1.82517	1.75225	1.29412	1.10379	1.52573	FUS5 {ECO:0000303|PubMed:22652150}; FVEG_11082	esterase AGAP003155	GO:0016787	hydrolase activity
100241562	LOC100241562	0.384017	0.406026	0.0833213	0.264924	0.224435	0.388044	0.488108	0.803595	0.860039	0.647187	0.659189	0.663613	LPA1; At1g02910; F22D16.9	uncharacterized LOC100241562	GO:0009507,GO:0009535,GO:0016021,GO:0010270	chloroplast|chloroplast thylakoid membrane|integral component of membrane|photosystem II oxygen evolving complex assembly
100241564	LOC100241564	10.7098	9.71283	10.2559	8.49946	8.82025	7.67516	8.9015	8.40333	9.49713	9.78697	9.00717	9.8423	CA_C0446	nudix hydrolase 3	GO:0005829,GO:0005773,GO:0008239,GO:0046872	cytosol|vacuole|dipeptidyl-peptidase activity|metal ion binding
100241566	LOC100241566	23.5729	24.1337	23.4787	19.9127	20.1576	19.1646	18.8302	17.8001	18.0279	17.7365	18.3989	18.2649	TMEM87B	transmembrane protein 87B	GO:0016021	integral component of membrane
100241567	LOC100241567	3.41269	2.55463	2.30564	2.02166	2.52005	1.55795	3.63581	4.32839	3.57258	3.05276	3.22405	2.96784	PIG-V {ECO:0000312|FlyBase:FBgn0265174}; CG44239 {ECO:0000312|FlyBase:FBgn0265174}	GPI mannosyltransferase 2,	GO:0005789,GO:0016021,GO:0031501,GO:0004584,GO:0000030,GO:0006506	endoplasmic reticulum membrane|integral component of membrane|mannosyltransferase complex|dolichyl-phosphate-mannose-glycolipid alpha-mannosyltransferase activity|mannosyltransferase activity|GPI anchor biosynthetic process	ko00563	Glycosylphosphatidylinositol(GPI)-anchor biosynthesis
100241568	LOC100241568	174.46	160.273	157.396	164.274	173.472	146.543	94.2325	97.3991	96.6298	71.5767	67.2596	73.9559	DIR21; At1g65870; F12P19.3	dirigent protein 22	GO:0048046,GO:0042349,GO:0009699	apoplast|guiding stereospecific synthesis activity|phenylpropanoid biosynthetic process
100241569	LOC100241569	153.903	157.71	155.499	116.397	116.184	106.29	164.138	167.949	165.204	121.085	125.459	123.839	PRA1B2; At2g40380; T3G21.15	PRA1 family protein B3-like	GO:0005783,GO:0010008,GO:0005794,GO:0016021,GO:0016192	endoplasmic reticulum|endosome membrane|Golgi apparatus|integral component of membrane|vesicle-mediated transport
100241570	LOC100241570	1.89587	2.05695	1.70223	1.46632	1.68366	1.51246	1.0638	1.60172	1.25538	1.27947	1.5898	1.63596	PCMP-H53; At4g33170; F4I10.100	putative pentatricopeptide repeat-containing protein At5g52630,
100241571	LOC100241571	98.6316	93.7952	100.585	160.9	158.811	154.433	39.5385	41.4331	43.827	201.179	202.291	192.472	PXC2 {ECO:0000303|PubMed:23815750}; At5g01890 {ECO:0000312|Araport:AT5G01890}	DNA-damage-repair/toleration protein DRT100	GO:0009507,GO:0000166,GO:0006281	chloroplast|nucleotide binding|DNA repair
100241572	LOC100241572	2.06969	2.20529	2.45034	1.95723	1.94955	1.75595	3.57182	4.00456	3.14535	3.47943	3.50658	3.30896	Dctpp1; Synonyms=Tdrg-TL1	dCTP pyrophosphatase 1,	GO:0005829,GO:0047840,GO:0042802,GO:0000287,GO:0047429,GO:0032556,GO:0016462,GO:0015949,GO:0009143,GO:0051289	cytosol|dCTP diphosphatase activity|identical protein binding|magnesium ion binding|nucleoside-triphosphate diphosphatase activity|pyrimidine deoxyribonucleotide binding|pyrophosphatase activity|nucleobase-containing small molecule interconversion|nucleoside triphosphate catabolic process|protein homotetramerization	ko00240	Pyrimidine metabolism
100241573	LOC100241573	20.7479	19.8839	21.7179	20.3327	17.9906	19.265	17.2144	17.6807	17.1354	18.4682	17.9749	17.4908	AMFR; Synonyms=RNF45	E3 ubiquitin protein ligase RIN2			ko04141	Protein processing in endoplasmic reticulum
100241574	LOC100241574	41.9844	40.8811	41.3522	45.635	42.3777	42.6662	34.26	33.2516	33.2386	52.886	52.0063	52.1187	PLC7; Synonyms=PLC10; At3g55940; F27K19.120	phosphoinositide phospholipase C 2-like	GO:0005622,GO:0005886,GO:0004435,GO:0004871,GO:0009553,GO:0048437,GO:0035556,GO:0016042,GO:0009556,GO:0010601	intracellular|plasma membrane|phosphatidylinositol phospholipase C activity|signal transducer activity|embryo sac development|floral organ development|intracellular signal transduction|lipid catabolic process|microsporogenesis|positive regulation of auxin biosynthetic process	ko04020,ko04070,ko00562	Calcium signaling pathway|Phosphatidylinositol signaling system|Inositol phosphate metabolism
100241575	LOC100241575	9.52718	9.87467	9.39192	5.07228	5.37737	5.12947	11.0473	12.6846	13.1962	9.65602	8.89753	9.68097	PAL3	phenylalanine ammonia-lyase-like	GO:0005737,GO:0045548,GO:0009800,GO:0006559	cytoplasm|phenylalanine ammonia-lyase activity|cinnamic acid biosynthetic process|L-phenylalanine catabolic process	ko00360,ko00940	Phenylalanine metabolism|Phenylpropanoid biosynthesis
100241576	LOC100241576	21.2632	21.0789	20.3448	18.8837	20.2185	19.4656	24.9383	24.782	24.7353	31.5302	31.9579	32.3716	AHA4; At3g47950; T17F15.180	HA11 H(+)-ATPase 11-like	GO:0005887,GO:0043231,GO:0005524,GO:0008553,GO:0046872,GO:0006754,GO:1902600,GO:0051453	integral component of plasma membrane|intracellular membrane-bounded organelle|ATP binding|hydrogen-exporting ATPase activity, phosphorylative mechanism|metal ion binding|ATP biosynthetic process|hydrogen ion transmembrane transport|regulation of intracellular pH	ko00190	Oxidative phosphorylation
100241577	LOC100241577	3.31158	2.92249	2.5364	1.54064	2.05836	1.82634	2.0699	1.57757	2.0076	2.04506	1.85085	2.368	ATHB-16; At4g40060; T5J17.230	homeobox-leucine zipper protein HAT5	GO:0005634,GO:0042803,GO:0043565,GO:0003700,GO:0009965,GO:0045893,GO:0009637,GO:0009651,GO:0006351	nucleus|protein homodimerization activity|sequence-specific DNA binding|transcription factor activity, sequence-specific DNA binding|leaf morphogenesis|positive regulation of transcription, DNA-templated|response to blue light|response to salt stress|transcription, DNA-templated
100241580	LOC100241580	0.993997	1.06197	0.85567	0.480053	0.613356	0.851403	1.05701	1.23511	1.46519	1.2768	1.39613	0.988457	TAO1 {ECO:0000303|PubMed:18424557}; At5g44510 {ECO:0000312|Araport:AT5G44510}; MFC16.19 {ECO:0000312|EMBL:BAB09158.1}	TMV resistance protein N,	GO:0043531,GO:0005524,GO:0042742,GO:0009816,GO:0007165	ADP binding|ATP binding|defense response to bacterium|defense response to bacterium, incompatible interaction|signal transduction
100241581	LOC100241581	27.7982	30.2043	26.9717	33.023	28.33	29.4077	26.1479	28.0477	27.3086	27.7619	31.5797	28.8002	RBM42	RNA-binding protein 42,	GO:0005737,GO:0005634,GO:0000166,GO:0003723	cytoplasm|nucleus|nucleotide binding|RNA binding
100241583	LOC100241583	0	0	0	0	0	0	0	0	0	0	0	0	ONAC010; Os07g0566500, LOC_Os07g37920; OJ1092_A07.104, OJ1773_H01.126, OsJ_24777	NAC transcription factor 32-like	GO:0005634,GO:0003677,GO:0006355,GO:0006351	nucleus|DNA binding|regulation of transcription, DNA-templated|transcription, DNA-templated
100241584	LOC100241584	0	0	0	0	0	0	0	0	0	0	0.024393	0	HIC {ECO:0000303|PubMed:11130071}; Synonyms=KCS13 {ECO:0000303|PubMed:18465198}; At2g46720 {ECO:0000312|Araport:AT2G46720}; T3A4.10 {ECO:0000312|EMBL:AAC69929.1}	3-ketoacyl-CoA synthase 12	GO:0005783,GO:0016020,GO:0102336,GO:0102337,GO:0102338,GO:0006633	endoplasmic reticulum|membrane|3-oxo-arachidoyl-CoA synthase activity|3-oxo-cerotoyl-CoA synthase activity|3-oxo-lignoceronyl-CoA synthase activity|fatty acid biosynthetic process	ko00062	Fatty acid elongation
100241586	LOC100241586	6.22206	6.53082	5.9825	4.48662	5.21514	5.39893	8.70196	8.86555	8.96266	6.13547	7.62195	6.96865	TBL21; At5g15890; F1N13.30	protein ALTERED XYLOGLUCAN 4	GO:0005794,GO:0000139,GO:0016021,GO:0016413,GO:0010411	Golgi apparatus|Golgi membrane|integral component of membrane|O-acetyltransferase activity|xyloglucan metabolic process
100241591	LOC100241591	6.38616	6.74464	6.3241	7.15793	6.00771	6.8395	6.68229	4.79402	5.97395	5.17515	4.40702	5.21617	CNGC15; At2g28260; T3B23.7	protein CNGC15b	GO:0016021,GO:0031965,GO:0044325,GO:0005249	integral component of membrane|nuclear membrane|ion channel binding|voltage-gated potassium channel activity
100241592	LOC100241592	2.41719	1.6383	1.06861	1.35839	1.60476	1.65211	5.48512	4.78865	5.88521	3.37518	4.30469	2.9854		uncharacterized protein At3g17950
100241594	LOC100241594	0	0	0	0	0	0	0	0	0	0	0	0	DREB1C; Synonyms=CBF2, ERF030; At4g25470; M7J2.161	dehydration-responsive element-binding protein 1D	GO:0005634,GO:0043565,GO:0003700,GO:0044212,GO:0016049,GO:0019760,GO:0010371,GO:0048510,GO:0050826,GO:0009408,GO:0009414,GO:0006351	nucleus|sequence-specific DNA binding|transcription factor activity, sequence-specific DNA binding|transcription regulatory region DNA binding|cell growth|glucosinolate metabolic process|regulation of gibberellin biosynthetic process|regulation of timing of transition from vegetative to reproductive phase|response to freezing|response to heat|response to water deprivation|transcription, DNA-templ…
100241596	LOC100241596	0.158353	0.191315	0.171677	0.41716	0.141368	0.226911	0.160252	0.394413	0.302551	0.301955	0.121453	0.224072	PNSB1 {ECO:0000303|PubMed:21785130}; Synonyms=GT9 {ECO:0000303|PubMed:24905498}, NDF1 {ECO:0000303|PubMed:18785996}, NDH48 {ECO:0000303|PubMed:18974055}; At1g15980 {ECO:0000312|Araport:AT1G15980}; T24D18.8 {ECO:0000312|EMBL:AAF18495.1}	photosynthetic NDH subunit of subcomplex B 1, chloroplastic	GO:0009507,GO:0009534,GO:0009535,GO:0010598,GO:0009773,GO:0006810	chloroplast|chloroplast thylakoid|chloroplast thylakoid membrane|NAD(P)H dehydrogenase complex (plastoquinone)|photosynthetic electron transport in photosystem I|transport
100241597	LOC100241597	0	0	0	0	0	0	0	0	0	0	0	0	ANR {ECO:0000303|PubMed:16806954}; Synonyms=BAN {ECO:0000303|PubMed:12788945}	anthocyanidin reductase ((2S)-flavan-3-ol-forming)-like,	GO:0050662,GO:0016491,GO:0009813	coenzyme binding|oxidoreductase activity|flavonoid biosynthetic process
100241598	LOC100241598	28.598	29.3235	30.6285	30.1447	28.1734	24.8062	26.7775	27.6998	26.166	28.5898	28.3943	29.7117	toa1 {ECO:0000250|UniProtKB:P32773}; SPBC28F2.09	transcription initiation factor IIA subunit 1	GO:0005672,GO:0006355,GO:0006366,GO:0006367	transcription factor TFIIA complex|regulation of transcription, DNA-templated|transcription from RNA polymerase II promoter|transcription initiation from RNA polymerase II promoter	ko03022	Basal transcription factors
100241599	LOC100241599	0.108323	0.649559	0.506936	0.29521	0.317938	0.18477	0.339562	0.46224	0.40545	0.878719	0.431017	0.496024		uncharacterized LOC100241599,
100241600	LOC100241600	1.45348	1.6269	1.59908	1.84781	1.72886	1.82303	2.73079	2.7584	2.91456	2.66542	2.63614	2.9087	SENP2; Synonyms=KIAA1331	ubiquitin-like-specific protease 1D,	GO:0016607,GO:0005634,GO:0004175,GO:0016929,GO:0016926,GO:0009651,GO:0010228	nuclear speck|nucleus|endopeptidase activity|SUMO-specific protease activity|protein desumoylation|response to salt stress|vegetative to reproductive phase transition of meristem
100241601	LOC100241601	93.6814	95.8977	89.0548	70.6512	62.4019	75.0666	132.16	129.171	136.838	79.4068	78.1379	83.4181		DET1- and DDB1-associated protein 1,
100241603	LOC100241603	49.0713	48.5541	47.4236	48.3855	50.137	45.4534	33.7429	38.6776	37.0639	42.8364	42.7925	43.1068	At2g29580; F16P2.4	zinc finger CCCH domain-containing protein 49	GO:0000974,GO:0071006,GO:0071007,GO:0003677,GO:0046872,GO:0000166,GO:0036002,GO:0017070,GO:0000387	Prp19 complex|U2-type catalytic step 1 spliceosome|U2-type catalytic step 2 spliceosome|DNA binding|metal ion binding|nucleotide binding|pre-mRNA binding|U6 snRNA binding|spliceosomal snRNP assembly	ko03040	Spliceosome
100241604	LOC100241604	9.66838	8.44427	9.25021	9.1156	8.57928	7.73889	6.06255	7.17642	6.74724	9.27391	9.88373	9.7283	WDR44; Synonyms=RAB11BP	WD repeat-containing protein YMR102C	GO:0005829,GO:0010008,GO:0005794,GO:0048471	cytosol|endosome membrane|Golgi apparatus|perinuclear region of cytoplasm
100241605	LOC100241605	41.1326	37.5173	37.6435	54.0242	47.5288	43.8203	38.3038	38.7031	37.6026	42.6596	45.3885	42.9644	VAMP712 {ECO:0000303|PubMed:11115874}; At2g25340 {ECO:0000312|Araport:AT2G25340}; T22F11.7 {ECO:0000312|EMBL:AAD23657.1}	vesicle-associated membrane protein 714	GO:0005794,GO:0000139,GO:0016021,GO:0031201,GO:0005773,GO:0005484,GO:0000149,GO:0006887,GO:0015031,GO:0009651,GO:0006906	Golgi apparatus|Golgi membrane|integral component of membrane|SNARE complex|vacuole|SNAP receptor activity|SNARE binding|exocytosis|protein transport|response to salt stress|vesicle fusion	ko04130	SNARE interactions in vesicular transport
100241606	LOC100241606	95.395	98.9025	96.4567	86.0805	88.7701	84.2604	125.899	134.09	128.708	99.7374	99.7584	103.185	GATL10; Synonyms=GOLS8; At3g28340; MZF16.17	probable galacturonosyltransferase-like 9	GO:0005794,GO:0000139,GO:0016021,GO:0047262,GO:0016757,GO:0071555,GO:0045489,GO:0000271	Golgi apparatus|Golgi membrane|integral component of membrane|polygalacturonate 4-alpha-galacturonosyltransferase activity|transferase activity, transferring glycosyl groups|cell wall organization|pectin biosynthetic process|polysaccharide biosynthetic process
100241609	LOC100241609	3.43785	4.81927	4.97089	3.5607	2.85309	4.06282	2.05157	2.75498	2.46482	3.79239	3.78355	3.93172	drpp30; Synonyms=rpp1, rpp30; DDB_G0269980	uncharacterized LOC100241609	GO:0005655,GO:0004526,GO:0003723,GO:0090502,GO:0008033	nucleolar ribonuclease P complex|ribonuclease P activity|RNA binding|RNA phosphodiester bond hydrolysis, endonucleolytic|tRNA processing	ko03008,ko03013	Ribosome biogenesis in eukaryotes|RNA transport
100241610	LOC100241610	116.088	114.779	114.237	252.141	250.845	266.355	78.5274	76.2799	76.8853	134.939	135.024	132.127	AS2	asparagine synthetase [glutamine-hydrolyzing]-like,	GO:0005829,GO:0004066,GO:0005524,GO:0042803,GO:0006529,GO:0009063,GO:0043617,GO:0006541,GO:0070981,GO:0009646,GO:0009750,GO:0009749,GO:0009744	cytosol|asparagine synthase (glutamine-hydrolyzing) activity|ATP binding|protein homodimerization activity|asparagine biosynthetic process|cellular amino acid catabolic process|cellular response to sucrose starvation|glutamine metabolic process|L-asparagine biosynthetic process|response to absence of light|response to fructose|response to glucose|response to sucrose	ko00250	Alanine, aspartate and glutamate metabolism
100241611	LOC100241611	0	0	0	0	0	0	0	0	0	0	0	0	WSD1; At5g37300; MNJ8.9	O-acyltransferase WSD1-like	GO:0005783,GO:0005789,GO:0016021,GO:0005886,GO:0004144,GO:0047196,GO:0103095,GO:0019432,GO:0010025	endoplasmic reticulum|endoplasmic reticulum membrane|integral component of membrane|plasma membrane|diacylglycerol O-acyltransferase activity|long-chain-alcohol O-fatty-acyltransferase activity|wax ester synthase activity|triglyceride biosynthetic process|wax biosynthetic process
100241613	LOC100241613	0.839323	0.984042	0.798939	1.14524	0.778738	1.09133	0.619722	0.44933	0.481397	1.02567	0.644978	0.766479	At5g63930; MBM17.3	LRR receptor-like serine/threonine-protein kinase GSO1
100241616	LOC100241616	0	0	0	0	0	0	0	0	0	0	0	0	BHLH61; Synonyms=EN46; At5g10570; F12B17.80	uncharacterized LOC100241616,	GO:0005634,GO:0003677,GO:0003700,GO:0006355,GO:0006351	nucleus|DNA binding|transcription factor activity, sequence-specific DNA binding|regulation of transcription, DNA-templated|transcription, DNA-templated
100241618	LOC100241618	40.2311	42.771	42.5285	53.8843	53.6786	53.3764	24.2265	21.8733	23.9168	48.9902	47.9945	48.438	MYB26 {ECO:0000303|PubMed:11597504}; Synonyms=MS35 {ECO:0000303|PubMed:12753590}; At3g13890 {ECO:0000312|Araport:AT3G13890}; MDC16.1 {ECO:0000312|EMBL:BAB02319.1}	protein ODORANT1,	GO:0005634,GO:0003677,GO:0006355,GO:0006351	nucleus|DNA binding|regulation of transcription, DNA-templated|transcription, DNA-templated
100241619	LOC100241619	0.0153335	0.0161844	0	0.0178529	0.0574796	0	0	0.0177462	0	0.0374549	0.0166673	0.0382365	AGC1-5 {ECO:0000303|PubMed:13678909}; Synonyms=AGC1.5 {ECO:0000303|PubMed:19144004}; At3g12690 {ECO:0000312|Araport:AT3G12690}	serine/threonine-protein kinase AGC1-7,	GO:0005737,GO:0005634,GO:0005886,GO:0005524,GO:0016301,GO:0004674,GO:0035556,GO:0040008	cytoplasm|nucleus|plasma membrane|ATP binding|kinase activity|protein serine/threonine kinase activity|intracellular signal transduction|regulation of growth
100241624	LOC100241624	45.2484	45.0759	45.9594	50.3923	46.5152	48.006	49.9246	45.6543	48.4352	43.2955	47.5446	42.4911		uncharacterized LOC100241624
100241625	LOC100241625	0	0	0	0	0	0	0	0	0	0	0	0	SBT4.6 {ECO:0000303|PubMed:16193095}; At3g46850 {ECO:0000312|Araport:AT3G46850}; T6H20.120 {ECO:0000312|EMBL:CAB51180.1}	subtilisin-like protease SBT4.6	GO:0005618,GO:0005576,GO:0004252	cell wall|extracellular region|serine-type endopeptidase activity
100241627	LOC100241627	0	0	0	0	0	0	0	0	0	0	0	0	LBD20; Synonyms=ASL21; At3g03760; F20H23.21	LOB domain-containing protein 20	GO:0009867,GO:1900150,GO:0009753	jasmonic acid mediated signaling pathway|regulation of defense response to fungus|response to jasmonic acid
100241629	LOC100241629	3.88968	3.67234	4.38379	3.18579	3.39549	2.63423	3.861	2.89135	3.58677	4.14104	3.61904	4.57492	PHT4;3; Os01g0852200, LOC_Os01g63290; P0529E05.4-1, P0529E05.4-2, P0529H11.39-1, P0529H11.39-2	probable anion transporter 4, chloroplastic,	GO:0031969,GO:0016021,GO:0009536,GO:0005315,GO:0098656	chloroplast membrane|integral component of membrane|plastid|inorganic phosphate transmembrane transporter activity|anion transmembrane transport
100241630	LOC100241630	86.3517	75.9761	80.1836	90.1482	94.2826	78.2478	54.6759	68.4186	55.6441	61.3453	52.3311	48.7093	VQ22 {ECO:0000303|PubMed:22535423}; At3g22160 {ECO:0000312|Araport:AT3G22160}; MKA23.7 {ECO:0000312|EMBL:BAB03064.1}	VQ motif-containing protein 22	GO:0005634	nucleus
100241632	LOC100241632	3.75234	3.39947	3.61533	3.64628	3.84714	3.52401	2.67895	2.60391	2.57677	4.88853	5.76066	5.4628	REF6 {ECO:0000303|PubMed:15377760}; Synonyms=JMJ12 {ECO:0000303|PubMed:18713399}, PKDM9A {ECO:0000303|PubMed:18950507}; At3g48430 {ECO:0000312|Araport:AT3G48430}; T29H11_50 {ECO:0000312|EMBL:CAB41155.1}	lysine-specific demethylase REF6	GO:0005634,GO:0051213,GO:0046872,GO:0003676,GO:0033169,GO:0048366,GO:0035067,GO:0006355,GO:0009741,GO:0006351,GO:0009826,GO:0010228	nucleus|dioxygenase activity|metal ion binding|nucleic acid binding|histone H3-K9 demethylation|leaf development|negative regulation of histone acetylation|regulation of transcription, DNA-templated|response to brassinosteroid|transcription, DNA-templated|unidimensional cell growth|vegetative to reproductive phase transition of meristem
100241633	LOC100241633	10.0857	8.87928	9.41654	11.6762	10.4718	11.1398	7.39253	7.52021	6.71092	11.6931	11.7009	11.8318	YTHDF2 {ECO:0000312|HGNC:HGNC:31675}; Synonyms=HGRG8 {ECO:0000303|Ref.2}	uncharacterized LOC100241633,	GO:0000932,GO:0005829,GO:0005634,GO:1990247,GO:0044822,GO:1903679,GO:0043488	cytoplasmic mRNA processing body|cytosol|nucleus|N6-methyladenosine-containing RNA binding|poly(A) RNA binding|positive regulation of cap-independent translational initiation|regulation of mRNA stability
100241634	LOC100241634	1.32903	1.30323	1.4172	1.03699	1.14367	1.50271	0.549239	0.574224	0.803518	0.54143	0.797554	0.864151	CRK26; At4g38830; T9A14.110	putative receptor-like protein kinase At4g00960,
100241635	LOC100241635	0.335844	0.278619	0.103562	0.112538	0.518185	0.194651	0.201976	0.255112	0.136347	0.378831	0.23614	0.421841	LRR-RLK; At3g14840; T21E2.2	putative serine/threonine-protein kinase,
100241637	LOC100241637	19.9832	22.2277	22.0348	22.0293	21.2051	23.242	8.58777	10.4474	12.3546	19.7998	19.7148	20.5519		uncharacterized LOC100241637
100241639	LOC100241639	1.21466	1.34984	1.31384	1.29109	1.53208	0.892469	1.51935	1.51188	1.4717	0.409361	0.435954	1.02906	Exo70 {ECO:0000312|FlyBase:FBgn0266667}; CG7127 {ECO:0000312|FlyBase:FBgn0266667}	exocyst complex component EXO70B1-like	GO:0005618,GO:0005856,GO:0005829,GO:0000145,GO:0005576,GO:0009524,GO:0005886,GO:0006887	cell wall|cytoskeleton|cytosol|exocyst|extracellular region|phragmoplast|plasma membrane|exocytosis
100241640	LOC100241640	6.0511	5.94851	6.87501	8.57234	7.19452	6.54301	3.59896	3.55496	4.20332	5.31272	7.15342	7.32056		uncharacterized LOC100241640
100241641	LOC100241641	3.4169	3.68883	3.87215	6.43423	5.46683	5.21631	1.73992	1.23489	1.4507	4.71826	4.65004	5.06493	ANP2; At1g54960; F14C21.49, T24C10.7	mitogen-activated protein kinase kinase kinase NPK1	GO:0005856,GO:0005634,GO:0009524,GO:0005524,GO:0004709,GO:0000919,GO:0006952	cytoskeleton|nucleus|phragmoplast|ATP binding|MAP kinase kinase kinase activity|cell plate assembly|defense response
100241642	LOC100241642	19.9059	19.3606	18.9849	20.6057	21.9957	21.2095	17.5181	18.2038	18.5627	21.4134	21.5343	23.0046		uncharacterized LOC100241642,
100241644	LOC100241644	0.666193	0.787268	0.689788	0.540989	0.486228	0.559471	0.583959	0.606459	0.416093	0.607621	0.563691	0.478658	PCMP-E36; At4g21300; T6K22.30	pentatricopeptide repeat-containing protein At2g40720
100241648	LOC100241648	28.5641	28.7873	27.5919	24.0455	25.2746	24.7853	41.3659	40.9998	41.7042	32.5997	33.7179	31.4547	Gmppa	mannose-1-phosphate guanyltransferase alpha	GO:0004475,GO:0009298	mannose-1-phosphate guanylyltransferase activity|GDP-mannose biosynthetic process	ko00051,ko00520	Fructose and mannose metabolism|Amino sugar and nucleotide sugar metabolism
100241649	LOC100241649	44.1949	41.5324	41.0553	36.1839	36.2068	38.0451	44.7292	43.4093	40.7764	35.466	35.0424	32.8667	SCPL26; At2g35780; T20F21.2	serine carboxypeptidase II-2	GO:0004185	serine-type carboxypeptidase activity
100241650	LOC100241650	0	0	0	0	0	0	0	0	0	0	0	0	ARR22; At3g04280; T6K12.10	two-component response regulator ARR22	GO:0005737,GO:0005634,GO:0008969,GO:0000156,GO:0009736,GO:0000160,GO:0006355,GO:0006351	cytoplasm|nucleus|phosphohistidine phosphatase activity|phosphorelay response regulator activity|cytokinin-activated signaling pathway|phosphorelay signal transduction system|regulation of transcription, DNA-templated|transcription, DNA-templated
100241651	LOC100241651	0.241455	0.159583	0.0991663	0.138107	0.448657	0.304091	0.252189	0.351725	0.471083	0.25525	0.321471	0.445817		uncharacterized LOC100241651
100241653	LOC100241653	1.60091	1.34909	0.985005	0.853359	0.918411	0.878209	7.15196	6.38251	7.02727	1.63579	1.81587	1.78597	CHX17; At4g23700; F9D16.170	cation/H(+) antiporter 15,	GO:0012505,GO:0016021,GO:0005451,GO:0006813,GO:0006885	endomembrane system|integral component of membrane|monovalent cation:proton antiporter activity|potassium ion transport|regulation of pH
100241654	LOC100241654	6.01946	5.50087	6.1044	6.40996	5.41423	6.10041	4.97798	5.53618	4.46867	6.65819	6.59638	6.17542	CYP65; Synonyms=PUB49; At5g67530; K9I9.9	peptidyl-prolyl cis-trans isomerase CYP65,			ko04120	Ubiquitin mediated proteolysis
100241656	LOC100241656	12.2593	9.475	9.80882	8.91969	8.80516	8.70322	11.8921	10.6048	10.5348	11.3814	9.99218	10.6702	EXOSC3; Synonyms=RRP40; CGI-102	putative exosome complex component rrp40,	GO:0000177,GO:0000176,GO:0005730,GO:0003723,GO:0071034,GO:0043928,GO:0000467,GO:0071035,GO:0071038,GO:0071049,GO:0034427,GO:0071051,GO:0034475	cytoplasmic exosome (RNase complex)|nuclear exosome (RNase complex)|nucleolus|RNA binding|CUT catabolic process|exonucleolytic nuclear-transcribed mRNA catabolic process involved in deadenylation-dependent decay|exonucleolytic trimming to generate mature 3'-end of 5.8S rRNA from tricistronic rRNA transcript (SSU-rRNA, 5.8S rRNA, LSU-rRNA)|nuclear polyadenylation-dependent rRNA catabolic process|n…	ko03018	RNA degradation
100241658	LOC100241658	1.08273	1.47893	1.61094	1.32806	1.04113	0.886243	0.943412	1.02011	0.918676	1.06456	0.910699	1.1494	PUS1; AFL105C	putative tRNA pseudouridine synthase,	GO:0009982,GO:0003723,GO:0031119	pseudouridine synthase activity|RNA binding|tRNA pseudouridine synthesis
100241659	LOC100241659	7.45316	7.25519	7.5073	7.14085	7.39876	7.09325	4.57874	4.86921	5.0841	7.62184	7.65221	7.224	dhx8; Synonyms=prp22; DDB_G0291183	probable pre-mRNA-splicing factor ATP-dependent RNA helicase DEAH5			ko03040	Spliceosome
100241661	LOC100241661	1.13951	1.39804	1.36667	1.16336	0.819203	0.786817	1.62072	1.55224	1.49688	1.18497	1.09918	1.10721	ANAPC1; Synonyms=TSG24	anaphase-promoting complex subunit 1,	GO:0005680,GO:0010252,GO:0051301,GO:0009793,GO:0009553,GO:0007067,GO:0048481,GO:0016567	anaphase-promoting complex|auxin homeostasis|cell division|embryo development ending in seed dormancy|embryo sac development|mitotic nuclear division|plant ovule development|protein ubiquitination	ko04110,ko04111,ko04113,ko04114,ko04120	Cell cycle|Cell cycle - yeast|Meiosis - yeast|Oocyte meiosis|Ubiquitin mediated proteolysis
100241662	LOC100241662	0.413862	0.437625	0.319119	0.178428	0.322483	0.172893	0.246299	0.120805	0.152568	0.0207327	0.0738073	0.148616	TCS1	gibberellic acid methyltransferase 2	GO:0102118,GO:0010341,GO:0046872,GO:0008757	gibberellin A4 carboxyl methyltransferase activity|gibberellin carboxyl-O-methyltransferase activity|metal ion binding|S-adenosylmethionine-dependent methyltransferase activity
100241663	LOC100241663	6.90619	6.99105	7.1682	5.26504	5.87354	6.66826	12.6113	10.5704	12.7614	8.85082	10.5118	9.22352	At5g58300; MCK7.17	probable inactive receptor kinase At5g58300	GO:0016021,GO:0005886,GO:0005524,GO:0004672	integral component of membrane|plasma membrane|ATP binding|protein kinase activity
100241664	LOC100241664	3.33929	4.17093	3.21088	4.63088	2.77758	4.46695	4.53011	4.55003	5.64473	4.88699	5.51153	4.40513		uncharacterized LOC100241664
100241666	LOC100241666	30.8437	30.0612	31.1971	35.2449	35.5098	35.5208	23.4491	24.4485	24.8028	44.6472	43.8546	44.6726	PGDH3; Synonyms=3-PGDH; At3g19480; MLD14.22	D-3-phosphoglycerate dehydrogenase 3, chloroplastic	GO:0009507,GO:0016597,GO:0051287,GO:0004617,GO:0006564	chloroplast|amino acid binding|NAD binding|phosphoglycerate dehydrogenase activity|L-serine biosynthetic process	ko00260,ko00680	Glycine, serine and threonine metabolism|Methane metabolism
100241667	LOC100241667	13.5127	12.99	12.9544	16.7556	16.8704	18.5904	13.423	14.3031	13.8676	15.1784	15.732	15.8333	At3g47110; F13I12.160	probable LRR receptor-like serine/threonine-protein kinase At3g47570
100241669	LOC100241669	5.38287	5.13373	5.62378	4.11695	4.39866	3.82144	4.88498	5.62331	5.54688	5.65079	4.29836	4.99624		uncharacterized LOC100241669
100241671	LOC100241671	24.8721	25.6942	25.1253	27.5763	29.952	29.3659	17.8761	17.0006	17.7393	18.6598	19.4642	17.935	At5g57200; MJB24.1	putative clathrin assembly protein At4g40080	GO:0005905,GO:0030136,GO:0005794,GO:0005543,GO:0006897	clathrin-coated pit|clathrin-coated vesicle|Golgi apparatus|phospholipid binding|endocytosis
100241672	LOC100241672	5.21347	5.03649	5.28927	4.50986	4.07534	4.1093	6.43797	6.26338	7.33145	6.52486	6.55783	6.29583	At1g04910; F13M7.10	uncharacterized protein At1g04910,	GO:0005737,GO:0005768,GO:0005794,GO:0000139,GO:0016021,GO:0005802,GO:0016757	cytoplasm|endosome|Golgi apparatus|Golgi membrane|integral component of membrane|trans-Golgi network|transferase activity, transferring glycosyl groups
100241674	LOC100241674	9.41231	9.51669	9.65171	10.3425	10.3022	12.9805	9.67772	10.8186	9.52881	9.24614	10.8716	10.2901	Y106G6E.4	5-formyltetrahydrofolate cyclo-ligase, mitochondrial	GO:0005739,GO:0030272,GO:0005524,GO:0009396,GO:0035999,GO:0046653	mitochondrion|5-formyltetrahydrofolate cyclo-ligase activity|ATP binding|folic acid-containing compound biosynthetic process|tetrahydrofolate interconversion|tetrahydrofolate metabolic process	ko00670	One carbon pool by folate
100241677	LOC100241677	18.8091	17.1718	17.4503	15.8441	14.2893	12.7865	23.7595	24.342	22.6019	18.4414	20.8405	19.0456	ARF1	ADP-ribosylation factor 1	GO:0005794,GO:0005525,GO:0015031,GO:0007264,GO:0016192	Golgi apparatus|GTP binding|protein transport|small GTPase mediated signal transduction|vesicle-mediated transport
100241679	LOC100241679	0.356601	0.791199	0.300131	0.185898	0.349861	0.478256	0.468722	0.741766	0.838386	0.720695	1.37652	0.737277	EDA3 {ECO:0000303|PubMed:15634699}; At2g34860 {ECO:0000312|Araport:AT2G34860}; F19I3.9 {ECO:0000312|EMBL:AAC12826.1}	protein EMBRYO SAC DEVELOPMENT ARREST 3, chloroplastic,	GO:0009507,GO:0009534,GO:0009535,GO:0046872,GO:0009561,GO:0010027	chloroplast|chloroplast thylakoid|chloroplast thylakoid membrane|metal ion binding|megagametogenesis|thylakoid membrane organization
100241680	LOC100241680	3.28018	2.8452	2.52576	1.43458	1.44736	1.80004	2.40933	2.34067	2.41345	2.40814	2.39868	2.55913	MOD1; Synonyms=ENR-A, ENR1; At2g05990; T6P5.19	enoyl-[acyl-carrier-protein] reductase [NADH], chloroplastic	GO:0009507,GO:0009941,GO:0009570,GO:0005835,GO:0009579,GO:0005507,GO:0004318,GO:0016631,GO:0006633	chloroplast|chloroplast envelope|chloroplast stroma|fatty acid synthase complex|thylakoid|copper ion binding|enoyl-[acyl-carrier-protein] reductase (NADH) activity|enoyl-[acyl-carrier-protein] reductase activity|fatty acid biosynthetic process	ko00333,ko00061,ko00780	Prodigiosin biosyntheses|Fatty acid biosynthesis|Biotin metabolism
100241682	LOC100241682	2.20334	1.8665	1.8038	1.19957	1.08317	1.83909	1.42492	2.1612	1.33319	1.45532	1.37433	1.67416	CRR2; Synonyms=PCMP-H54; At3g46790; T6H20.180	pentatricopeptide repeat-containing protein At4g25270, chloroplastic
100241683	LOC100241683	12.7138	11.6458	11.5784	14.5718	12.3152	14.8975	9.03288	10.3114	7.97416	10.8933	11.9864	11.1635	cypB; Synonyms=cyp2; DDB_G0269120	peptidyl-prolyl cis-trans isomerase CYP20-1	GO:0005783,GO:0005768,GO:0005794,GO:0005886,GO:0005802,GO:0003755,GO:0006457	endoplasmic reticulum|endosome|Golgi apparatus|plasma membrane|trans-Golgi network|peptidyl-prolyl cis-trans isomerase activity|protein folding
100241684	LOC100241684	0	0	0	0	0	0	0	0	0	0	0	0	LOX2.3	linoleate 13S-lipoxygenase 2-1, chloroplastic-like	GO:0009570,GO:0009534,GO:0016165,GO:0046872,GO:0010597,GO:0031408	chloroplast stroma|chloroplast thylakoid|linoleate 13S-lipoxygenase activity|metal ion binding|green leaf volatile biosynthetic process|oxylipin biosynthetic process	ko00591,ko00592	Linoleic acid metabolism|alpha-Linolenic acid metabolism
100241685	LOC100241685	0.27222	0.308488	0.188493	0.261529	0.535442	0.237433	0.429065	0.88216	0.634104	0.752442	1.13992	0.955338	DTX42 {ECO:0000303|PubMed:11739388}; Synonyms=FRDL {ECO:0000303|PubMed:12172022}, MATE {ECO:0000303|PubMed:18826429}; At1g51340 {ECO:0000312|Araport:AT1G51340}; F11M15.20 {ECO:0000312|EMBL:AAD30646.1}	protein DETOXIFICATION 42,	GO:0016021,GO:0005886,GO:0015297,GO:0015137,GO:0015238,GO:0015746,GO:0006855,GO:0010044	integral component of membrane|plasma membrane|antiporter activity|citrate transmembrane transporter activity|drug transmembrane transporter activity|citrate transport|drug transmembrane transport|response to aluminum ion
100241686	LOC100241686	0.55909	0.533706	0.559738	0.289552	0.452086	0.327018	0.627608	0.407562	0.359355	0.385499	0.566287	0.29104	ZAT4; At2g45120; T14P1.7	zinc finger protein ZAT4	GO:0005634,GO:0046872,GO:0043565,GO:0003700,GO:0044212,GO:0006355,GO:0006351	nucleus|metal ion binding|sequence-specific DNA binding|transcription factor activity, sequence-specific DNA binding|transcription regulatory region DNA binding|regulation of transcription, DNA-templated|transcription, DNA-templated
100241687	LOC100241687	5.0452	6.22656	6.448	5.04928	4.82871	6.30962	16.69	16.4034	16.5745	10.4513	12.4549	12.3608		uncharacterized LOC100241687
100241690	LOC100241690	8.91671	9.25126	9.38292	9.12238	8.10216	9.44279	9.17653	9.48254	8.37199	9.16742	9.0607	8.82811	UNC {ECO:0000303|PubMed:22927420}; Synonyms=AGC2-3 {ECO:0000303|PubMed:13678909}; At1g51170 {ECO:0000312|Araport:AT1G51170, ECO:0000312|EMBL:AEE32630.1}; F11M15.3 {ECO:0000312|EMBL:AAD30630.1}, F23H24.1 {ECO:0000312|EMBL:AAG50535.1}	serine/threonine-protein kinase UCNL	GO:0005737,GO:0005634,GO:0005886,GO:0005524,GO:0016301,GO:0004674,GO:0035556	cytoplasm|nucleus|plasma membrane|ATP binding|kinase activity|protein serine/threonine kinase activity|intracellular signal transduction
100241691	LOC100241691	1.12135	1.41042	1.1825	0.93425	0.980232	0.81931	3.09375	3.28144	2.9033	3.04057	3.04414	2.87081	PERK12; Synonyms=IGI1; At1g23540; F28C11.17, F5O8.10	probable serine/threonine-protein kinase NAK,
100241694	LOC100241694	4.18278	4.12708	3.52879	5.62908	5.80379	5.66655	3.00437	3.83439	2.65846	7.64257	6.98036	6.69895	LRK10L-1.1 {ECO:0000303|PubMed:12805585}; Synonyms=LRK10L4 {ECO:0000303|PubMed:25510357}; At1g25390 {ECO:0000312|Araport:AT1G25390}; F2J7.14 {ECO:0000312|EMBL:AAG50813.1}	LEAF RUST 10 DISEASE-RESISTANCE LOCUS RECEPTOR-LIKE PROTEIN KINASE-like 1.5
100241697	LOC100241697	0.799415	0.869197	1.20834	0.617431	0.552637	0.438126	0.647264	0.458757	0.95822	0.840528	0.799398	1.26403	HPA	histidinol-phosphate aminotransferase, chloroplastic-like,	GO:0009507,GO:0004400,GO:0080130,GO:0030170,GO:0000105	chloroplast|histidinol-phosphate transaminase activity|L-phenylalanine:2-oxoglutarate aminotransferase activity|pyridoxal phosphate binding|histidine biosynthetic process	ko00340,ko00350,ko00360,ko00400,ko00401,ko00960	Histidine metabolism|Tyrosine metabolism|Phenylalanine metabolism|Phenylalanine, tyrosine and tryptophan biosynthesis|Novobiocin biosynthesis|Tropane, piperidine and pyridine alkaloid biosynthesis
100241698	LOC100241698	4.14264	2.6894	2.064	2.46069	2.7743	1.97734	2.00036	2.63917	2.34163	1.80496	2.45787	2.54362		uncharacterized LOC100241698
100241699	LOC100241699	26.2755	28.7368	30.0751	52.838	56.0999	59.163	34.0261	35.1259	35.2979	34.3006	34.2845	30.6439	At1g64065 {ECO:0000312|Araport:AT1G64065}	late embryogenesis abundant protein At1g64065-like	GO:0016021	integral component of membrane
100241700	LOC100241700	58.7935	58.6568	58.1428	46.1667	54.3111	51.2039	63.6881	63.6932	63.1197	52.5665	53.9493	51.7243	At5g02560; T22P11.150	histone H2A	GO:0000790,GO:0000786,GO:0003677,GO:0006342	nuclear chromatin|nucleosome|DNA binding|chromatin silencing	ko04217	Necroptosis
100241701	LOC100241701	1.45755	1.17166	1.74297	0.972351	1.08645	1.11097	1.49207	1.31606	1.93266	1.17072	1.13978	1.1005	E2FD; Synonyms=DEL2, E2L1, ELP3; At5g14960; F2G14.80	E2F transcription factor-like E2FE,	GO:0005634,GO:0005667,GO:0003677,GO:0003700,GO:0042023,GO:0032876,GO:0006351	nucleus|transcription factor complex|DNA binding|transcription factor activity, sequence-specific DNA binding|DNA endoreduplication|negative regulation of DNA endoreduplication|transcription, DNA-templated
100241703	LOC100241703	23.0571	20.1919	22.1644	21.0491	23.9162	29.5096	33.7152	38.4902	33.074	28.461	26.8306	27.0175		uncharacterized LOC100241703
100241704	LOC100241704	25.8911	26.5334	26.2456	23.354	22.7527	26.6405	49.0348	47.3768	49.1915	31.7507	33.2821	33.0282	RBL3 {ECO:0000303|PubMed:16223493, ECO:0000303|PubMed:17181860}; At5g07250 {ECO:0000312|Araport:AT5G07250}; T28J14.190 {ECO:0000312|EMBL:CAB87281.1}	RHOMBOID-like protein 1,	GO:0005794,GO:0000139,GO:0016021,GO:0004252,GO:0016485	Golgi apparatus|Golgi membrane|integral component of membrane|serine-type endopeptidase activity|protein processing
100241706	LOC100241706	26.1406	26.7733	25.8943	33.5054	33.4496	32.7198	12.9673	12.9692	12.7388	20.848	19.7126	20.8836		uncharacterized LOC100241706,
100241707	LOC100241707	7.13193	6.58701	6.1508	5.15334	5.60087	4.62236	9.22793	10.1251	9.63166	5.37969	4.43996	4.99502	PUB18; At1g10560; T10O24.19	U-box domain-containing protein 19-like
100241708	LOC100241708	74.813	78.1782	76.7286	71.1997	69.7983	69.8621	62.2248	59.1734	59.4236	75.3442	73.8705	76.8808	BETAB-AD; At4g11380; F8L21.170	beta-adaptin-like protein B	GO:0030131,GO:0030665,GO:0005794,GO:0005886,GO:0009506,GO:0008565,GO:0006886,GO:0016192	clathrin adaptor complex|clathrin-coated vesicle membrane|Golgi apparatus|plasma membrane|plasmodesma|protein transporter activity|intracellular protein transport|vesicle-mediated transport	ko04142	Lysosome
100241709	LOC100241709	7.04279	6.96216	7.64847	7.73808	6.82088	7.066	12.7157	12.9252	14.5803	9.79748	10.5813	9.2567		uncharacterized LOC100241709
100241711	LOC100241711	10.1403	10.4034	11.328	8.21413	8.43938	8.44492	5.10048	5.53811	7.08761	7.72672	9.58369	7.52745	dbl4 {ECO:0000303|PubMed:23628481}; SPAC328.02 {ECO:0000312|PomBase:SPAC328.02}	probable E3 ubiquitin-protein ligase rbrA	GO:0005737,GO:0000151,GO:0031624,GO:0061630,GO:0008270,GO:0032436,GO:0000209,GO:0042787,GO:0030435	cytoplasm|ubiquitin ligase complex|ubiquitin conjugating enzyme binding|ubiquitin protein ligase activity|zinc ion binding|positive regulation of proteasomal ubiquitin-dependent protein catabolic process|protein polyubiquitination|protein ubiquitination involved in ubiquitin-dependent protein catabolic process|sporulation resulting in formation of a cellular spore
100241712	LOC100241712	55.5862	57.445	55.6794	116.237	112.478	109.646	26.4124	30.9407	29	68.0703	60.468	64.7936	GSTU1; Synonyms=GST19; At2g29490; F16P2.13	glutathione S-transferase U7	GO:0005737,GO:0005829,GO:0004364,GO:0006749,GO:0009751,GO:0009636,GO:0009407	cytoplasm|cytosol|glutathione transferase activity|glutathione metabolic process|response to salicylic acid|response to toxic substance|toxin catabolic process	ko00480,ko00980,ko00982	Glutathione metabolism|Metabolism of xenobiotics by cytochrome P450|Drug metabolism - cytochrome P450
100241713	LOC100241713	0	0	0	0	0	0	0	0	0	0	0	0	LECRK82 {ECO:0000303|PubMed:19773388}; At5g03140 {ECO:0000312|Araport:AT5G03140}; F15A17.170 {ECO:0000312|EMBL:CAB86081.1}	L-type lectin-domain containing receptor kinase VIII.2
100241716	LOC100241716	0.0134215	0.0283438	0.0724947	0	0.0680666	0.0406013	0.0481775	0.0633269	0.0755086	0	0.0146019	0	CNGC7; At1g15990; T24D18.9	putative cyclic nucleotide-gated ion channel 8,	GO:0005887,GO:0030552,GO:0030553,GO:0005249,GO:0009860,GO:0042391	integral component of plasma membrane|cAMP binding|cGMP binding|voltage-gated potassium channel activity|pollen tube growth|regulation of membrane potential
100241717	LOC100241717	56.2968	56.4654	59.3259	45.0648	41.8815	41.2621	29.8313	31.706	29.1008	43.6554	42.1206	41.5525	At1g64190; F22C12.5	6-phosphogluconate dehydrogenase, decarboxylating 1, chloroplastic	GO:0009507,GO:0009570,GO:0005829,GO:0016020,GO:0009536,GO:0008114,GO:0004616,GO:0019521,GO:0009051,GO:0009651	chloroplast|chloroplast stroma|cytosol|membrane|plastid|phosphogluconate 2-dehydrogenase activity|phosphogluconate dehydrogenase (decarboxylating) activity|D-gluconate metabolic process|pentose-phosphate shunt, oxidative branch|response to salt stress	ko00030,ko00480	Pentose phosphate pathway|Glutathione metabolism
100241718	LOC100241718	0.149778	0.189953	0.288524	0.209815	0.338995	0.148229	0.561285	0.105044	0.134742	0.306311	0.552433	0.149263	At5g39020; MXF12.30	rust resistance kinase Lr10-like	GO:0016021,GO:0005886,GO:0005524,GO:0004674	integral component of membrane|plasma membrane|ATP binding|protein serine/threonine kinase activity
100241719	LOC100241719	2.03827	2.34098	2.46812	0.891577	0.729857	1.19762	1.5014	1.61523	1.34368	0.929922	1.85142	1.13485	CECR5	uncharacterized protein YKR070W	GO:0046474	glycerophospholipid biosynthetic process
100241721	LOC100241721	1.15359	1.47965	0.983866	0.910469	0.453116	1.16103	2.19911	2.30423	2.8494	1.97406	0.579962	2.08622	IAA30; At3g62100; T17J13.60	auxin-responsive protein IAA4	GO:0005634,GO:0003700,GO:0009734,GO:0009630,GO:0009733,GO:0048364,GO:0010262,GO:0006351	nucleus|transcription factor activity, sequence-specific DNA binding|auxin-activated signaling pathway|gravitropism|response to auxin|root development|somatic embryogenesis|transcription, DNA-templated	ko04075	Plant hormone signal transduction
100241722	LOC100241722	9.70917	11.0365	10.0854	10.1269	9.87947	9.39152	7.15729	6.26111	5.57528	10.7243	10.91	10.3962	GRP23; At1g10270; F14N23.15	pentatricopeptide repeat-containing protein At3g49240
100241723	LOC100241723	12.8532	12.3364	13.398	13.0602	12.5543	12.2358	9.19321	9.44701	8.77484	11.9451	11.33	11.6127	At5g17730 {ECO:0000312|EMBL:AED92461.1}; MVA3.9 {ECO:0000312|EMBL:BAB09572.1}	AAA-ATPase At3g50940	GO:0016021,GO:0005740,GO:0005741,GO:0005739,GO:0005524,GO:0016887,GO:0042802,GO:0008219,GO:0009626,GO:0009617,GO:0002237,GO:0009411,GO:0009863	integral component of membrane|mitochondrial envelope|mitochondrial outer membrane|mitochondrion|ATP binding|ATPase activity|identical protein binding|cell death|plant-type hypersensitive response|response to bacterium|response to molecule of bacterial origin|response to UV|salicylic acid mediated signaling pathway
100241724	LOC100241724	0	0	0	0	0	0	0	0	0	0	0	0	At1g73050; F3N23.25	protein HOTHEAD	GO:0005576,GO:0050660,GO:0046593,GO:0016614,GO:0007267,GO:0009553,GO:0010430	extracellular region|flavin adenine dinucleotide binding|mandelonitrile lyase activity|oxidoreductase activity, acting on CH-OH group of donors|cell-cell signaling|embryo sac development|fatty acid omega-oxidation	ko00260	Glycine, serine and threonine metabolism
100241725	LOC100241725	40.8992	39.0087	38.7269	41.6897	42.7629	41.6255	25.128	27.8312	28.0061	40.9634	39.9704	40.1162	Ddx42	DEAD-box ATP-dependent RNA helicase 24,	GO:0005524,GO:0004004,GO:0003723,GO:0010501	ATP binding|ATP-dependent RNA helicase activity|RNA binding|RNA secondary structure unwinding	ko03040	Spliceosome
100241727	LOC100241727	48.8802	50.6261	50.5627	36.9854	39.4299	35.0358	68.4354	66.8598	64.5104	54.3993	54.8442	54.327	GPT1; At5g54800; MBG8.6	glucose-6-phosphate/phosphate translocator 2, chloroplastic	GO:0031969,GO:0016021,GO:0005774,GO:0015152,GO:0005315,GO:0015120,GO:0071917,GO:0015760,GO:0015714,GO:0015713,GO:0015979,GO:0009643,GO:0010109,GO:0009749,GO:0080167,GO:0009624,GO:0009744,GO:0035436	chloroplast membrane|integral component of membrane|vacuolar membrane|glucose-6-phosphate transmembrane transporter activity|inorganic phosphate transmembrane transporter activity|phosphoglycerate transmembrane transporter activity|triose-phosphate transmembrane transporter activity|glucose-6-phosphate transport|phosphoenolpyruvate transport|phosphoglycerate transport|photosynthesis|photosyntheti…
100241728	LOC100241728	8.43146	8.05733	7.394	7.44123	7.06142	5.81489	5.54114	5.92763	5.71689	7.47508	7.44078	7.33798	At4g38250 {ECO:0000312|Araport:AT4G38250}; F22I13.20 {ECO:0000312|EMBL:CAB37481.1}	amino acid transporter ANTL1	GO:0016021,GO:0005886,GO:0015171,GO:0003333	integral component of membrane|plasma membrane|amino acid transmembrane transporter activity|amino acid transmembrane transport	ko04138	Autophagy - yeast
100241730	LOC100241730	86.0631	86.8184	85.3306	86.6576	84.3175	93.744	46.464	48.6517	46.8284	75.1155	76.9419	74.7901	ETR2	probable ethylene response sensor 1,	GO:0005783,GO:0005789,GO:0016021,GO:0005524,GO:0046872,GO:0000155,GO:0009873,GO:0010105	endoplasmic reticulum|endoplasmic reticulum membrane|integral component of membrane|ATP binding|metal ion binding|phosphorelay sensor kinase activity|ethylene-activated signaling pathway|negative regulation of ethylene-activated signaling pathway	ko04016,ko04075	MAPK signaling pathway - plant|Plant hormone signal transduction
100241733	LOC100241733	8.72957	9.54781	8.01149	7.43253	7.56964	7.54953	8.87923	9.37717	8.34714	6.49262	7.1267	6.86206		uncharacterized LOC100241733
100241734	LOC100241734	3.05073	2.48215	3.1332	2.57392	3.3444	3.39918	2.88216	2.26969	2.42019	2.54182	1.99038	2.75783	PCR6; At1g49030; F27J15.18	cell number regulator 1	GO:0016021,GO:0008285	integral component of membrane|negative regulation of cell proliferation
100241736	LOC100241736	0	0	0	0	0	0	0	0	0	0	0	0	At1g59780; F23H11.10	putative disease resistance protein At1g50180
100241738	LOC100241738	39.7011	41.7429	42.2725	43.268	39.474	38.6938	30.4246	31.1871	26.1338	36.602	34.437	36.3231	LSM4; Synonyms=GRP2	probable U6 snRNA-associated Sm-like protein LSm4	GO:0005681,GO:0003723,GO:0000398,GO:0000956	spliceosomal complex|RNA binding|mRNA splicing, via spliceosome|nuclear-transcribed mRNA catabolic process	ko03018,ko03040	RNA degradation|Spliceosome
100241741	LOC100241741	9.45583	8.53436	9.60669	6.42118	5.17179	5.59145	12.8969	14.3809	13.2267	8.94735	8.38008	9.80691	ACA11; At3g57330; F28O9.180	calcium-transporting ATPase 4, plasma membrane-type	GO:0009507,GO:0005887,GO:0000325,GO:0009705,GO:0005774,GO:0005773,GO:0005524,GO:0005388,GO:0005516,GO:0046872,GO:0055081,GO:0042742,GO:0043069,GO:0009624	chloroplast|integral component of plasma membrane|plant-type vacuole|plant-type vacuole membrane|vacuolar membrane|vacuole|ATP binding|calcium-transporting ATPase activity|calmodulin binding|metal ion binding|anion homeostasis|defense response to bacterium|negative regulation of programmed cell death|response to nematode
100241743	LOC100241743	0.332927	0.263481	0.543409	0.191424	0.0776957	0.351074	0.566764	0.581674	0.696204	0.453674	0.378539	0.459327	LARP6C; At3g19090; MHP21.1	la-related protein 6C,	GO:0030529,GO:0005634,GO:0000166,GO:0003723,GO:0006355,GO:0006396,GO:0006351	intracellular ribonucleoprotein complex|nucleus|nucleotide binding|RNA binding|regulation of transcription, DNA-templated|RNA processing|transcription, DNA-templated
100241744	LOC100241744	0	0.0198787	0	0	0	0	0.0222569	0.0219382	0	0	0	0	SYT1; Synonyms=SYTA; At2g20990; F26H11.25, F5H14.5	synaptotagmin-2	GO:0005783,GO:0005794,GO:0000139,GO:0016021,GO:0008289,GO:0046872,GO:0009306	endoplasmic reticulum|Golgi apparatus|Golgi membrane|integral component of membrane|lipid binding|metal ion binding|protein secretion
100241745	LOC100241745	0.421687	0.502634	0.397462	0.680694	1.00299	0.547138	0.252572	0.859891	0.369203	1.46812	0.912086	1.25517	CAB40	chlorophyll a-b binding protein of LHCII type 1	GO:0009535,GO:0016021,GO:0009522,GO:0009523,GO:0016168,GO:0046872,GO:0009765,GO:0018298	chloroplast thylakoid membrane|integral component of membrane|photosystem I|photosystem II|chlorophyll binding|metal ion binding|photosynthesis, light harvesting|protein-chromophore linkage	ko00196	Photosynthesis - antenna proteins
100241746	LOC100241746	162.103	162.079	166.511	157.291	162.199	168.874	113.703	118.785	115.396	152.985	153.02	148.783	GK-2; Synonyms=AGK2; At3g57550; T8H10.150	guanylate kinase 2,	GO:0005829,GO:0005524,GO:0004385,GO:0048229,GO:0048638	cytosol|ATP binding|guanylate kinase activity|gametophyte development|regulation of developmental growth	ko00230	Purine metabolism
100241748	LOC100241748	0.289149	0	0.919372	0.56823	0.736209	0.848844	0.451189	1.12589	1.01775	1.30005	1.87664	3.00293	SAUR24 {ECO:0000303|PubMed:12036261}; At5g18080 {ECO:0000312|Araport:AT5G18080}; MRG7.3 {ECO:0000312|EMBL:BAB09466.1}	auxin-induced protein 10A5-like	GO:0005886,GO:0009734,GO:0007275,GO:0040008	plasma membrane|auxin-activated signaling pathway|multicellular organism development|regulation of growth	ko04075	Plant hormone signal transduction
100241749	LOC100241749	70.9398	70.227	72.2066	66.531	66.2541	68.0419	68.0713	66.5477	68.7089	73.0139	72.9128	70.1974	Dpp9	dipeptidyl aminopeptidase 4	GO:0005737,GO:0042597,GO:0008239,GO:0042802,GO:0042803,GO:0008236,GO:0051603	cytoplasm|periplasmic space|dipeptidyl-peptidase activity|identical protein binding|protein homodimerization activity|serine-type peptidase activity|proteolysis involved in cellular protein catabolic process
100241750	LOC100241750	22.6594	25.7153	25.5459	29.4079	31.0077	28.3223	12.857	10.6448	9.69314	25.3345	27.6822	27.174	mdpC {ECO:0000303|PubMed:20139316}; AN0146	short-chain type dehydrogenase/reductase	GO:0016491	oxidoreductase activity	ko00333,ko00061,ko01040,ko00780	Prodigiosin biosyntheses|Fatty acid biosynthesis|Biosynthesis of unsaturated fatty acids|Biotin metabolism
100241751	LOC100241751	6.21002	5.53698	6.76585	8.17512	8.07309	8.89372	3.73359	4.04799	3.17261	7.50365	8.07847	6.90552	AOS2 {ECO:0000303|PubMed:12351632}; Solyc11g069800 {ECO:0000312|EnsemblPlants:Solyc11g069800.1.1}	allene oxide synthase 3	GO:0046423,GO:0020037,GO:0047987,GO:0005506,GO:0004497,GO:0016705,GO:0006952,GO:0031408,GO:0016125	allene-oxide cyclase activity|heme binding|hydroperoxide dehydratase activity|iron ion binding|monooxygenase activity|oxidoreductase activity, acting on paired donors, with incorporation or reduction of molecular oxygen|defense response|oxylipin biosynthetic process|sterol metabolic process	ko00592	alpha-Linolenic acid metabolism
100241752	LOC100241752	35.9889	37.565	36.5761	22.4924	21.9095	21.8918	12.5268	12.1299	11.9664	11.5151	12.4107	10.5883	PAP10; Synonyms=AT11; At2g16430; F16F14.7	purple acid phosphatase	GO:0005615,GO:0003993,GO:0030145,GO:0046872	extracellular space|acid phosphatase activity|manganese ion binding|metal ion binding
100241753	LOC100241753	131.961	133.234	130.733	142.221	138.454	134.198	176.739	169.594	165.169	93.6124	83.5913	89.3915	SAUR32 {ECO:0000303|PubMed:12036261}; Synonyms=AAM1 {ECO:0000303|Ref.6}; At2g46690 {ECO:0000312|Araport:AT2G46690}	indole-3-acetic acid-induced protein ARG7-like	GO:0005737,GO:0005634,GO:0009734,GO:0007275,GO:0040008,GO:1900140	cytoplasm|nucleus|auxin-activated signaling pathway|multicellular organism development|regulation of growth|regulation of seedling development	ko04075	Plant hormone signal transduction
100241755	LOC100241755	219.353	225.54	208.383	245.26	242.489	239.21	258.636	269.703	273.784	232.514	219.561	246.636	RPL21E; At1g57660; T8L23.13; and Name=RPL21F; OrderedLocusNames=At1g57860; ORFNames=F12K22.19	60S ribosomal protein L21-1	GO:0009507,GO:0022625,GO:0022626,GO:0005730,GO:0003735,GO:0006412	chloroplast|cytosolic large ribosomal subunit|cytosolic ribosome|nucleolus|structural constituent of ribosome|translation	ko03010	Ribosome
100241756	LOC100241756	45.5853	43.4725	43.3212	34.8744	39.8783	35.9901	25.5379	25.7975	25.236	30.4018	30.1323	30.9371	BEH4; At1g78700; F9K20.26	BES1/BZR1 homolog protein 4	GO:0003677,GO:0003700,GO:0009742,GO:0006355,GO:0006351	DNA binding|transcription factor activity, sequence-specific DNA binding|brassinosteroid mediated signaling pathway|regulation of transcription, DNA-templated|transcription, DNA-templated
100241759	LOC100241759	10.116	10.8825	11.172	8.82668	9.00326	8.76974	9.42771	10.756	10.0776	13.0121	11.5395	12.0467	IRX7; Synonyms=FRA8; At2g28110; F24D13.10	probable arabinosyltransferase ARAD1,	GO:0005768,GO:0005794,GO:0000139,GO:0016021,GO:0005802,GO:0016757,GO:0071555,GO:0045489	endosome|Golgi apparatus|Golgi membrane|integral component of membrane|trans-Golgi network|transferase activity, transferring glycosyl groups|cell wall organization|pectin biosynthetic process
100241760	LOC100241760	0.427378	1.17509	0.916211	0.758024	0.599578	0.639172	0.818539	1.57754	0.73425	1.26115	0.843992	0.754034	STR10; At3g08920; T16O11.14	rhodanese-like domain-containing protein 9, chloroplastic	GO:0009507,GO:0009534,GO:0009535,GO:0016021	chloroplast|chloroplast thylakoid|chloroplast thylakoid membrane|integral component of membrane
100241762	LOC100241762	0.392845	0.249598	0.0852227	0.325764	0.0501648	0.0805944	0.143014	0.515743	0.316364	0.0960073	0	0.148718		uncharacterized LOC100241762
100241764	LOC100241764	4.76392	3.92773	4.63202	3.05846	1.90396	2.62725	7.19445	8.3657	7.76268	5.34349	4.78579	6.04849	Slc44a2; Synonyms=Ctl2	choline transporter-like protein 2	GO:0070062,GO:0016021,GO:0005765,GO:0004871,GO:0043123,GO:0006810	extracellular exosome|integral component of membrane|lysosomal membrane|signal transducer activity|positive regulation of I-kappaB kinase/NF-kappaB signaling|transport
100241765	LOC100241765	0.0950166	0.044583	0.0343076	0.0122299	0	0	0	0.0123274	0.0118398	0.0382395	0.125552	0	PHOT2; Os04g0304200, LOC_Os04g23890; OSJNBa0079M09.13	phototropin-2,	GO:0005794,GO:0016020,GO:0005634,GO:0005886,GO:0005524,GO:0009882,GO:0010181,GO:0042802,GO:0016301,GO:0000155,GO:0004674,GO:0009902,GO:0007623,GO:0035556,GO:0010362,GO:0009638,GO:0046777,GO:0018298,GO:0009637,GO:0009735,GO:0010118	Golgi apparatus|membrane|nucleus|plasma membrane|ATP binding|blue light photoreceptor activity|FMN binding|identical protein binding|kinase activity|phosphorelay sensor kinase activity|protein serine/threonine kinase activity|chloroplast relocation|circadian rhythm|intracellular signal transduction|negative regulation of anion channel activity by blue light|phototropism|protein autophosphorylatio…
100241766	LOC100241766	0.207113	0.410314	0.390403	0.149472	0	0.104616	0.184039	0.331905	0.117002	0.0934123	0.194739	0.415985	UGT71E1 {ECO:0000303|PubMed:15610349}	anthocyanidin 3-O-glucosyltransferase 2	GO:0102360,GO:0047893,GO:0102425,GO:0008152	daphnetin 3-O-glucosyltransferase activity|flavonol 3-O-glucosyltransferase activity|myricetin 3-O-glucosyltransferase activity|metabolic process
100241769	LOC100241769	2.81561	3.11932	2.42364	2.0179	1.69705	1.60626	2.60046	2.53543	2.17387	3.23709	2.9308	2.65393	GYRBC; At3g10270; F14P13.13	DNA gyrase subunit B, chloroplastic/mitochondrial	GO:0009507,GO:0005694,GO:0005739,GO:0005524,GO:0003677,GO:0003918,GO:0046872,GO:0006265	chloroplast|chromosome|mitochondrion|ATP binding|DNA binding|DNA topoisomerase type II (ATP-hydrolyzing) activity|metal ion binding|DNA topological change
100241770	LOC100241770	2.80446	2.95413	2.47148	1.53747	1.49404	1.57149	2.63491	3.00082	2.71394	2.31917	2.4525	2.10224	trm5; SPAPB18E9.01	tRNA (guanine(37)-N1)-methyltransferase 1-like	GO:0005759,GO:0005634,GO:0052906	mitochondrial matrix|nucleus|tRNA (guanine(37)-N(1))-methyltransferase activity
100241772	LOC100241772	1.56803	1.81322	1.64024	2.1695	3.15359	2.67598	1.63568	1.9172	1.69335	2.60036	2.22866	3.00955		uncharacterized LOC100241772,
100241773	LOC100241773	13.2965	14.0786	13.5553	11.0896	11.346	12.221	9.34956	9.15585	9.49277	15.4999	13.9692	14.2264		uncharacterized LOC100241773
100241775	LOC100241775	0	0	0	0	0	0	0	0	0	0	0	0	SAUR66 {ECO:0000303|PubMed:12036261}; At1g29500 {ECO:0000312|Araport:AT1G29500}; F15D2.8 {ECO:0000312|EMBL:AAG51723.1}	auxin-responsive protein SAUR67-like	GO:0005730,GO:0005634,GO:0005886,GO:0009926,GO:0009734,GO:0007275,GO:0046620	nucleolus|nucleus|plasma membrane|auxin polar transport|auxin-activated signaling pathway|multicellular organism development|regulation of organ growth
100241776	LOC100241776	10.8272	10.6915	10.9183	10.0213	12.2051	9.91086	10.4571	11.4345	11.2694	10.6029	11.0884	10.2661	REXO4; Synonyms=PMC2, XPMC2H	RNA exonuclease 4	GO:0005634,GO:0004527,GO:0003676	nucleus|exonuclease activity|nucleic acid binding
100241778	LOC100241778	4.2616	6.53271	5.2874	6.82764	6.47255	6.58158	6.07942	7.58172	6.9354	7.20661	8.74444	7.56712	At5g54980; MBG8.25	UPF0497 membrane protein 16	GO:0016021,GO:0005886	integral component of membrane|plasma membrane
100241780	LOC100241780	31.8686	31.4235	33.9268	60.6111	62.2562	56.2065	19.8007	20.4052	18.9991	34.3148	32.6519	33.2354	CYP81D1; Synonyms=CYP91A1; At5g36220; T30G6.3	cytochrome P450 81E8	GO:0016020,GO:0020037,GO:0005506,GO:0033773	membrane|heme binding|iron ion binding|isoflavone 2'-hydroxylase activity
100241781	LOC100241781	0.523691	0.278028	0.140789	0	0.164205	0.130675	0	0	0	0	0	0	EGC2; Synonyms=EXPR3, PNP-A; At2g18660; MSF3.4	EG45-like domain containing protein	GO:0005576	extracellular region
100241782	LOC100241782	2.61718	2.84851	2.71815	1.54075	2.04431	1.94218	3.67229	4.15106	4.45114	1.94887	1.56509	2.29143	naat-B {ECO:0000312|EMBL:BAA87054.1}	probable aminotransferase TAT2,	GO:0005829,GO:0004838,GO:0030170,GO:0006572,GO:0010189	cytosol|L-tyrosine:2-oxoglutarate aminotransferase activity|pyridoxal phosphate binding|tyrosine catabolic process|vitamin E biosynthetic process	ko00270,ko00350,ko00360,ko00400,ko00401,ko00950,ko00960,ko00130	Cysteine and methionine metabolism|Tyrosine metabolism|Phenylalanine metabolism|Phenylalanine, tyrosine and tryptophan biosynthesis|Novobiocin biosynthesis|Isoquinoline alkaloid biosynthesis|Tropane, piperidine and pyridine alkaloid biosynthesis|Ubiquinone and other terpenoid-quinone biosynthesis
100241783	LOC100241783	129.051	131.131	131.132	163.792	174.844	176.935	143.545	134.806	142.477	127.592	128.541	129.166	Rchy1; Synonyms=Arnip, Chimp, Zfp363, Znf363	E3 ubiquitin-protein ligase MIEL1,			ko04115,ko04120	p53 signaling pathway|Ubiquitin mediated proteolysis
100241784	LOC100241784	84.5809	89.6662	87.2029	54.7418	51.1266	51.7306	126.644	124.18	129.267	69.1358	67.4785	68.6662	PRN2 {ECO:0000303|PubMed:24947605}; At2g43120; F14B2.6	pirin-like protein	GO:0005634	nucleus
100241785	LOC100241785	0.120212	0.127326	0	0.27962	0.150762	0.0592859	0.0701594	0.0710468	0.0678547	0.218892	0.129086	0.0742335		chemocyanin	GO:0009055,GO:0046872,GO:0055114	electron carrier activity|metal ion binding|oxidation-reduction process
100241788	LOC100241788	0	0	0	0	0	0	0	0	0	0	0	0	ZIP7; At2g04032; F3C11.15	fe(2+) transport protein 1	GO:0016021,GO:0005886,GO:0005385,GO:0015691,GO:0055072,GO:0006826,GO:0071577,GO:0006829	integral component of membrane|plasma membrane|zinc ion transmembrane transporter activity|cadmium ion transport|iron ion homeostasis|iron ion transport|zinc II ion transmembrane transport|zinc II ion transport
100241789	LOC100241789	0	0	0	0	0	0	0	0	0	0	0	0	RPL4	60S ribosomal protein L4-like	GO:0005840,GO:0003735,GO:0006412	ribosome|structural constituent of ribosome|translation	ko03010	Ribosome
100241790	LOC100241790	0	0	0	0	0	0	0	0	0	0	0	0	PRP4; At4g38770; T9A14.50	proline-rich protein 4-like	GO:0005618,GO:0005576	cell wall|extracellular region
100241793	LOC100241793	0	0	0.0322596	0	0.0191146	0	0.108616	0	0.0682169	0	0	0.0754561	GLR2.2; At2g24720; F27A10.3	glutamate receptor 2.8	GO:0016021,GO:0005622,GO:0005886,GO:0005262,GO:0008066,GO:0004970,GO:0006816,GO:0019722,GO:0071230	integral component of membrane|intracellular|plasma membrane|calcium channel activity|glutamate receptor activity|ionotropic glutamate receptor activity|calcium ion transport|calcium-mediated signaling|cellular response to amino acid stimulus
100241795	LOC100241795	2.03109	2.17628	1.7728	1.8136	1.47528	1.64288	2.83793	2.66022	2.71625	2.5967	2.17889	2.05281	ERF104; At5g61600; K11J9.13	ethylene-responsive transcription factor ERF091	GO:0005634,GO:0003677,GO:0003700,GO:0009873,GO:0010200,GO:0006351	nucleus|DNA binding|transcription factor activity, sequence-specific DNA binding|ethylene-activated signaling pathway|response to chitin|transcription, DNA-templated
100241796	LOC100241796	0	0.0173513	0.0533225	0	0.0203704	0.0164698	0	0	0.0181816	0	0	0.0200782	RPPL1; At3g14470; MOA2.9	putative disease resistance RPP13-like protein 1
100241797	LOC100241797	0	0.0362537	0	0	0	0	0.0409906	0.0405428	0	0	0	0.0860314	PIP1-2; Os04g0559700, LOC_Os04g47220; OsJ_015100, OSJNBa0084K11.2	probable aquaporin TIP3-2	GO:0009507,GO:0005887,GO:0016020,GO:0005886,GO:0009506,GO:0005773,GO:0015254,GO:0015250,GO:0009992,GO:0034220,GO:0009414,GO:0006833	chloroplast|integral component of plasma membrane|membrane|plasma membrane|plasmodesma|vacuole|glycerol channel activity|water channel activity|cellular water homeostasis|ion transmembrane transport|response to water deprivation|water transport
100241799	LOC100241799	0	0	0	0	0	0	0	0	0	0	0	0	PME58; Synonyms=ARATH58; At5g49180; K21P3.5	pectinesterase	GO:0071944,GO:0005618,GO:0016021,GO:0045330,GO:0030599,GO:0046910,GO:0042545,GO:0045490	cell periphery|cell wall|integral component of membrane|aspartyl esterase activity|pectinesterase activity|pectinesterase inhibitor activity|cell wall modification|pectin catabolic process	ko00040	Pentose and glucuronate interconversions
100241800	LOC100241800	29.0561	30.4934	28.0742	20.344	22.3011	23.7304	38.004	37.552	37.3801	31.0678	33.6781	30.7256	At4g39110; F19H22.210, T22F8.10	receptor-like protein kinase THESEUS 1,
100241801	LOC100241801	48.13	54.7602	51.2961	50.2473	54.4902	53.3761	43.7218	45.3379	42.7637	33.8774	36.5171	39.2778	Nudt7	nudix hydrolase 15, mitochondrial	GO:0005739,GO:0010945,GO:0008893,GO:0016787,GO:0046872,GO:0015937,GO:0006753,GO:0006104	mitochondrion|CoA pyrophosphatase activity|guanosine-3',5'-bis(diphosphate) 3'-diphosphatase activity|hydrolase activity|metal ion binding|coenzyme A biosynthetic process|nucleoside phosphate metabolic process|succinyl-CoA metabolic process
100241803	LOC100241803	3.4662	2.31786	2.07222	1.06954	1.1477	1.61469	4.19763	4.25289	3.17234	2.88975	2.01468	2.84243	NEK1; At1g54510; F20D21.32/F20D21.33	serine/threonine-protein kinase Nek2	GO:0005524,GO:0004674,GO:0006468	ATP binding|protein serine/threonine kinase activity|protein phosphorylation
100241804	LOC100241804	0	0	0	0	0	0	0	0	0	0	0	0	At4g34480; T4L20.60	major pollen allergen Ole e 10-like,	GO:0031410	cytoplasmic vesicle
100241806	LOC100241806	2.9998	2.19813	1.91227	3.55193	2.91143	3.06369	8.04321	7.49439	6.19829	5.76637	7.29246	7.73831	RAC5; Synonyms=RACD; Os02g0834000, LOC_Os02g58730; OJ1282_E10.23-1, OJ1282_E10.23-2, OsJ_09018 {ECO:0000312|EMBL:EEE58123.1}, P0264G11.2-1, P0264G11.2-2	rac-like GTP-binding protein RAC13	GO:0005737,GO:0016020,GO:0005525,GO:0009834,GO:0090379,GO:0007264	cytoplasm|membrane|GTP binding|plant-type secondary cell wall biogenesis|secondary cell wall biogenesis involved in seed trichome differentiation|small GTPase mediated signal transduction	ko04810,ko04510,ko04520,ko04530,ko04145,ko04010,ko04013,ko04014,ko04015,ko04024,ko04071,ko04151,ko04310,ko04370	Regulation of actin cytoskeleton|Focal adhesion|Adherens junction|Tight junction|Phagosome|MAPK signaling pathway|MAPK signaling pathway - fly|Ras signaling pathway|Rap1 signaling pathway|cAMP signaling pathway|Sphingolipid signaling pathway|PI3K-Akt signaling pathway|Wnt signaling pathway|VEGF signaling pathway
100241808	LOC100241808	27.9208	25.1172	25.8933	23.8282	24.6453	24.4289	29.9338	31.4348	31.5162	28.7002	26.5179	27.8932	Exoc2; Synonyms=Sec5, Sec5l1	exocyst complex component SEC5A	GO:0005829,GO:0000145,GO:0001927,GO:0006893	cytosol|exocyst|exocyst assembly|Golgi to plasma membrane transport	ko04014	Ras signaling pathway
100241809	LOC100241809	68.1612	64.9738	71.3489	52.4427	36.7313	66.2712	100.35	61.7582	115.093	55.8275	60.2043	75.3231	SOD1	superoxide dismutase [Cu-Zn],	GO:0005737,GO:0046872,GO:0004784	cytoplasm|metal ion binding|superoxide dismutase activity	ko04146	Peroxisome
100241812	LOC100241812	1.87096	1.41067	2.04419	1.79834	1.5779	1.40653	2.08027	2.04521	2.13755	1.93998	2.04733	2.10653	NMD3; CGI-07	60S ribosomal export protein NMD3	GO:0005737,GO:0005730,GO:0005654,GO:0005634,GO:0043023,GO:0015031,GO:0000055	cytoplasm|nucleolus|nucleoplasm|nucleus|ribosomal large subunit binding|protein transport|ribosomal large subunit export from nucleus	ko03008,ko03013	Ribosome biogenesis in eukaryotes|RNA transport
100241814	LOC100241814	407.063	398.876	403.409	572.664	573.056	593.401	894.53	896.8	894.127	861.013	854.542	849.727	PER15; Synonyms=P15; At2g18150; F8D23.7	peroxidase 42-like	GO:0005576,GO:0009505,GO:0020037,GO:0046872,GO:0004601,GO:0042744,GO:0009664,GO:0006979,GO:0048511	extracellular region|plant-type cell wall|heme binding|metal ion binding|peroxidase activity|hydrogen peroxide catabolic process|plant-type cell wall organization|response to oxidative stress|rhythmic process	ko00940	Phenylpropanoid biosynthesis
100241815	LOC100241815	123.154	121.336	119.879	151.088	139.638	144.078	119.05	116.244	118.888	95.0447	95.7727	92.1624	At1g63220; F9N12.16	splicing factor 3A subunit 2	GO:0005737,GO:0006952	cytoplasm|defense response
100241818	LOC100241818	1.26649	1.64034	1.14457	1.01186	0.623571	1.04942	0.87036	0.804312	0.529236	1.43366	1.55517	1.20448		cytochrome P450 716B1	GO:0016021,GO:0020037,GO:0005506,GO:0004497,GO:0016705	integral component of membrane|heme binding|iron ion binding|monooxygenase activity|oxidoreductase activity, acting on paired donors, with incorporation or reduction of molecular oxygen
100241824	LOC100241824	0	0	0	0	0	0	0	0	0	0	0	0		desiccation-related protein PCC13-62
100241825	LOC100241825	76.1105	79.0675	73.9515	66.5716	64.2536	61.9661	136.16	140.705	141.637	94.3825	91.3345	88.8232	RBL3 {ECO:0000303|PubMed:16223493, ECO:0000303|PubMed:17181860}; At5g07250 {ECO:0000312|Araport:AT5G07250}; T28J14.190 {ECO:0000312|EMBL:CAB87281.1}	RHOMBOID-like protein 2	GO:0000139,GO:0016021,GO:0009506,GO:0004252,GO:0016485	Golgi membrane|integral component of membrane|plasmodesma|serine-type endopeptidase activity|protein processing
100241826	LOC100241826	3.37905	3.40728	3.10515	3.14948	2.44895	2.65696	5.0543	4.67877	4.92408	2.95876	3.04809	3.84225	IQM6 {ECO:0000303|Ref.3}; At3g58480 {ECO:0000312|Araport:AT3G58480}; F14P22.70 {ECO:0000312|EMBL:CAB68186.1}	IQ domain-containing protein IQM6	GO:0005737,GO:0005634	cytoplasm|nucleus
100241827	LOC100241827	15.1859	14.7302	15.0029	17.1013	18.6666	17.8557	11.1232	10.6583	10.6761	14.4445	16.6868	15.2718	CLS; Synonyms=PGP3; At4g04870; T4B21.19	CDP-diacylglycerol--glycerol-3-phosphate 3-phosphatidyltransferase 1, chloroplastic	GO:0016021,GO:0005743,GO:0005739,GO:0008808,GO:0030145,GO:0032049	integral component of membrane|mitochondrial inner membrane|mitochondrion|cardiolipin synthase activity|manganese ion binding|cardiolipin biosynthetic process	ko00564	Glycerophospholipid metabolism
100241830	LOC100241830	1.48567	2.23699	2.40515	1.86523	2.64663	2.10963	3.79918	3.5409	2.70329	2.3553	1.84121	2.2878		uncharacterized LOC100241830
100241831	LOC100241831	0.562532	0.385846	0.159092	0.582074	0.630624	0.862441	0.340164	0.195097	0.320185	0.145322	0.155715	0.266417	At4g22030; F1N20.130	probable F-box protein At4g22030
100241832	LOC100241832	22.1643	21.9055	24.0074	16.8044	17.9636	16.0784	26.3282	26.1934	27.015	20.5484	20.3706	21.7767	LRX3; At4g13340; T9E8.80	uncharacterized protein At4g06744	GO:0005576	extracellular region
100241833	LOC100241833	14.6139	13.2998	13.1705	12.8929	12.531	13.753	13.6266	13.9081	13.1514	14.5564	14.3204	13.9418	HDA6; Synonyms=RPD3B; At5g63110; MDC12.7	histone deacetylase 19,	GO:0000118,GO:0005634,GO:0004407,GO:0032041,GO:0009294,GO:0016573,GO:0009861,GO:0045892,GO:0009405,GO:1902459,GO:2000026,GO:0006351	histone deacetylase complex|nucleus|histone deacetylase activity|NAD-dependent histone deacetylase activity (H3-K14 specific)|DNA mediated transformation|histone acetylation|jasmonic acid and ethylene-dependent systemic resistance|negative regulation of transcription, DNA-templated|pathogenesis|positive regulation of stem cell population maintenance|regulation of multicellular organismal developm…	ko04110,ko04330	Cell cycle|Notch signaling pathway
100241834	LOC100241834	41.7176	40.5727	41.1632	64.6245	69.4333	75.3705	26.6306	26.5603	23.4422	55.2334	60.4529	59.1507		uncharacterized LOC100241834
100241835	LOC100241835	80.7613	78.3759	76.4449	87.8216	87.8296	98.3379	91.2038	89.6647	88.1288	83.2289	88.1851	90.9528	TMEM205; UNQ501/PRO1018	transmembrane protein 205-like	GO:0016021	integral component of membrane
100241837	LOC100241837	1.61028	2.23536	1.75121	1.92512	1.56715	1.52172	2.11328	2.17465	1.79805	1.69449	1.99589	2.31198	MTERF18 {ECO:0000303|PubMed:23087700}; Synonyms=SHOT1 {ECO:0000303|PubMed:22942382}; At3g60400 {ECO:0000312|Araport:AT3G60400}; T8B10_60 {ECO:0000312|EMBL:CAB81826.1}	uncharacterized LOC100241837,	GO:0009507,GO:0005739,GO:0003690,GO:0019843,GO:0003727,GO:0009658,GO:0032502,GO:0006353,GO:0007005,GO:0006355,GO:0042255,GO:0008380	chloroplast|mitochondrion|double-stranded DNA binding|rRNA binding|single-stranded RNA binding|chloroplast organization|developmental process|DNA-templated transcription, termination|mitochondrion organization|regulation of transcription, DNA-templated|ribosome assembly|RNA splicing
100241838	LOC100241838	0.795133	0.816708	0.760661	0.491209	0.964325	0.97927	1.09383	1.56316	1.21772	0.945371	1.06211	0.613018		uncharacterized LOC100241838,
100241839	LOC100241839	3.50499	4.37145	3.70516	1.11844	0.985699	1.01563	6.27626	5.91912	6.06432	2.39204	1.43252	1.23339	NAC035 {ECO:0000312|EMBL:AEC05581.1}; At2g02450 {ECO:0000312|Araport:AT2G02450}	NAC domain-containing protein 35	GO:0005634,GO:0003677,GO:0003700,GO:0009908,GO:0006351	nucleus|DNA binding|transcription factor activity, sequence-specific DNA binding|flower development|transcription, DNA-templated
100241840	LOC100241840	12.6759	13.9268	16.1269	8.05933	8.13576	9.31558	15.174	13.9736	12.5654	11.5825	15.9371	13.5511	VTC4; Synonyms=IMP; At3g02870; F13E7.19	inositol monophosphatase 3	GO:0005737,GO:0008934,GO:0052832,GO:0052833,GO:0052834,GO:0000287,GO:0006021,GO:0046855,GO:0046854,GO:0007165	cytoplasm|inositol monophosphate 1-phosphatase activity|inositol monophosphate 3-phosphatase activity|inositol monophosphate 4-phosphatase activity|inositol monophosphate phosphatase activity|magnesium ion binding|inositol biosynthetic process|inositol phosphate dephosphorylation|phosphatidylinositol phosphorylation|signal transduction	ko04070,ko00053,ko00562	Phosphatidylinositol signaling system|Ascorbate and aldarate metabolism|Inositol phosphate metabolism
100241841	LOC100241841	0.00970616	0	0	0	0	0.00980462	0.0236141	0.0117205	0.0441789	0.0120046	0.0107258	0.0123309	PUP21; At4g18205; T9A21.50	probable purine permease 10,	GO:0016021,GO:0016020,GO:0005345,GO:0006863,GO:0009624	integral component of membrane|membrane|purine nucleobase transmembrane transporter activity|purine nucleobase transport|response to nematode
100241843	LOC100241843	0.337956	0.35707	0.207954	0.156497	0.259552	0.261236	0.368615	0.297165	0.550053	0.295146	0.382276	0.330594	mutS2 {ECO:0000255|HAMAP-Rule:MF_00092}; ABC2675	endonuclease MutS2,	GO:0005524,GO:0016887,GO:0004519,GO:0030983,GO:0006298,GO:0045910	ATP binding|ATPase activity|endonuclease activity|mismatched DNA binding|mismatch repair|negative regulation of DNA recombination
100241844	LOC100241844	0.420049	0.332808	0.275958	0.31363	0.265048	0.271066	0.521151	0.335369	0.537468	0.290393	0.308826	0.168234	PCMP-E87; At3g01580; F4P13.34	putative pentatricopeptide repeat-containing protein At3g01580
100241846	LOC100241846	5.72358	5.47109	5.82541	4.52114	4.55822	5.28446	10.3308	10.3296	11.267	8.90206	7.31798	9.44087	CRK5; Synonyms=CaMK1; At3g50530; T20E23.130	CDPK-related kinase 5	GO:0005524,GO:0004674	ATP binding|protein serine/threonine kinase activity
100241847	LOC100241847	37.5375	47.6717	41.5951	41.7476	44.3732	48.4517	56.1178	51.9427	53.7857	44.1863	40.7813	40.8039	Trappc2l	trafficking protein particle complex subunit 2-like protein	GO:0005737,GO:0006888	cytoplasm|ER to Golgi vesicle-mediated transport
100241849	LOC100241849	1.24891	1.1938	0.878331	0.811191	0.940365	1.08046	0.842983	0.63197	0.901516	1.10498	1.14737	0.909043	COL5; At5g57660; MRI1.1	zinc finger protein CONSTANS-LIKE 1,	GO:0005634,GO:0003677,GO:0042802,GO:0003700,GO:0008270,GO:0009909,GO:0009416,GO:0006351	nucleus|DNA binding|identical protein binding|transcription factor activity, sequence-specific DNA binding|zinc ion binding|regulation of flower development|response to light stimulus|transcription, DNA-templated
100241851	LOC100241851	17.1683	15.6326	17.0735	16.9162	17.7941	17.1222	20.0063	20.0095	18.5138	20.1203	18.6804	18.953	Ide	insulin-degrading enzyme-like 1, peroxisomal	GO:0005739,GO:0005777,GO:0004222,GO:0008270,GO:0043171,GO:0016485,GO:0051603	mitochondrion|peroxisome|metalloendopeptidase activity|zinc ion binding|peptide catabolic process|protein processing|proteolysis involved in cellular protein catabolic process
100241853	LOC100241853	3.56449	2.9216	3.92421	1.86861	2.42586	2.73565	6.43335	7.43415	5.6321	4.72891	3.36869	5.70075	DIR2; At5g42500; MDH9.20	dirigent protein 23-like	GO:0048046,GO:0042349,GO:0009699	apoplast|guiding stereospecific synthesis activity|phenylpropanoid biosynthetic process
100241856	LOC100241856	2.65642	3.09652	2.46019	2.40014	2.33793	2.61924	2.82595	1.89339	2.65565	2.79543	1.89455	3.01263	BHLH62; Synonyms=CIB3, EN85; At3g07340; F21O3.5	transcription factor bHLH48	GO:0005634,GO:0003677,GO:0003700,GO:0006355,GO:0006351	nucleus|DNA binding|transcription factor activity, sequence-specific DNA binding|regulation of transcription, DNA-templated|transcription, DNA-templated
100241858	LOC100241858	10.1998	8.8894	8.42577	8.90899	8.6522	9.69401	8.51283	9.82031	10.8095	7.67611	8.94527	8.8154		30S ribosomal protein S31, mitochondrial
100241859	LOC100241859	10.569	11.2605	10.4237	9.82918	12.8422	11.3545	7.29127	8.38827	6.8565	8.95512	10.6275	7.93344		uncharacterized LOC100241859
100241860	LOC100241860	154.331	149.049	169.013	135.064	125.369	124.791	249.937	252.333	243.734	166.285	171.157	159.549	RPS28A; At3g10090; T22K18.8; and Name=RPS28B; OrderedLocusNames=At5g03850; ORFNames=F8F6_60, MED24.15	40S ribosomal protein S28	GO:0005840,GO:0003735,GO:0006412	ribosome|structural constituent of ribosome|translation	ko03010	Ribosome
100241862	LOC100241862	1.35932	1.77558	1.55405	1.6815	1.7085	1.46606	2.72121	2.50159	3.5786	3.93423	3.264	3.82016	HIPP05 {ECO:0000303|PubMed:21072340, ECO:0000303|PubMed:23368984}; Synonyms=FP2 {ECO:0000303|PubMed:8837031}; At2g36950 {ECO:0000312|Araport:AT2G36950}; T1J8.13 {ECO:0000312|EMBL:AAD31580.2}	heavy metal-associated isoprenylated plant protein 9	GO:0005737,GO:0046914,GO:0046916,GO:0030001	cytoplasm|transition metal ion binding|cellular transition metal ion homeostasis|metal ion transport
100241863	LOC100241863	0	0	0	0	0	0	0	0	0	0	0	0	TBL39; At2g42570; F14N22.16	protein trichome birefringence-like 38	GO:0005794,GO:0016021,GO:0016413,GO:0071554	Golgi apparatus|integral component of membrane|O-acetyltransferase activity|cell wall organization or biogenesis
100241864	LOC100241864	0.561323	0.719098	0.48079	0.303306	0.238231	0.422069	1.20273	1.25494	1.00679	0.793383	0.788844	0.790619	At5g09550; F17I14.260	guanosine nucleotide diphosphate dissociation inhibitor At5g09550	GO:0048046,GO:0005622,GO:0005096,GO:0016491,GO:0005093,GO:0015031,GO:0007264	apoplast|intracellular|GTPase activator activity|oxidoreductase activity|Rab GDP-dissociation inhibitor activity|protein transport|small GTPase mediated signal transduction
100241865	LOC100241865	1.05187	0.804472	0.67668	0.343126	0.456912	0.361555	1.54122	1.17329	1.03955	0.979958	0.734735	1.34999	POLD2; Os03g0128500, LOC_Os03g03650; OJ1528D07.1, OsJ_09265 {ECO:0000312|EMBL:EEE58261.1}	DNA polymerase delta small subunit,	GO:0005634,GO:0003677,GO:0003887,GO:0006260	nucleus|DNA binding|DNA-directed DNA polymerase activity|DNA replication	ko03030,ko03410,ko03420,ko03430,ko03440,ko00230,ko00240	DNA replication|Base excision repair|Nucleotide excision repair|Mismatch repair|Homologous recombination|Purine metabolism|Pyrimidine metabolism
100241866	LOC100241866	4.3605	4.85402	4.97191	4.37491	5.12842	4.98571	4.12324	3.94558	4.1705	4.18488	5.67016	5.59407	Rab3-GAP {ECO:0000312|FlyBase:FBgn0027505}; CG7061 {ECO:0000312|FlyBase:FBgn0027505}	rab3 GTPase-activating protein non-catalytic subunit,	GO:0005737,GO:0005886,GO:0030234,GO:0005096,GO:0046982,GO:2000786,GO:1903061,GO:0043087	cytoplasm|plasma membrane|enzyme regulator activity|GTPase activator activity|protein heterodimerization activity|positive regulation of autophagosome assembly|positive regulation of protein lipidation|regulation of GTPase activity
100241869	LOC100241869	16.0919	17.2163	17.0654	14.29	15.6057	13.7639	10.6326	10.0169	12.3447	19.7159	21.1945	18.6802	NPR5; Synonyms=BOP2; At2g41370; F13H10.8	regulatory protein NPR5			ko04075	Plant hormone signal transduction
100241870	LOC100241870	37.0262	41.6137	37.4324	31.7844	31.0172	32.0868	57.8225	59.4693	55.0648	43.1294	42.7772	42.551	PPC3-1.2; At2g20630; F23N11.5	probable protein phosphatase 2C 39	GO:0046872,GO:0004722	metal ion binding|protein serine/threonine phosphatase activity
100241871	LOC100241871	4.78936	5.00513	4.6389	3.81909	3.75729	3.99973	3.96976	4.36116	3.58757	4.82718	4.35274	4.97006		uncharacterized LOC100241871
100241872	LOC100241872	12.3306	13.0108	12.2076	12.8526	8.8644	10.8434	13.7797	11.0293	11.9737	11.6196	11.8578	11.1741	SPAC1952.17c	TBC1 domain family member 13	GO:0012505,GO:0005622,GO:0005096,GO:0017137,GO:0090630,GO:0006886,GO:0031338	endomembrane system|intracellular|GTPase activator activity|Rab GTPase binding|activation of GTPase activity|intracellular protein transport|regulation of vesicle fusion
100241874	LOC100241874	0.105164	0.440119	1.02122	0.119783	0	0.103455	0.120901	0	0	0.124765	0	0.129199		uncharacterized LOC100241874
[truncated: 24,651 more rows]
